# Supplementary material for: Effect of different rearing system on eggs production, hatchability, and offspring quality in layer breeders
Source: Poult Sci. 2021 Mar 11;100(6):101101. doi: 10.1016/j.psj.2021.101101 (PMC8131713; doi:10.1016/j.psj.2021.101101)
Supplement: Supplementary file 3 — Supplementary Data: No data were deposited in an official repository. All the data are available in the supplementary materials. [file mmc3.xls]

## Sheet: Raring results
Chicks age									Dead		Dead %		Feed	Feed
week	day	rearing system	No.	No.					%		cumulative		g/chick/d	g/chick/week
			♀	♂					♀	♂	♀	♂
1	1	A	17838	1581					0.0672269	0	0.0672269	0.316256	24.7181
	2	A	17763	1576					0.420168	0.316256	0.487395	0.442758	18.0981
	3	A	17671	1574					0.515406	0.126502	1.0028	0.442758	17.6669
	4	A	17619	1574					0.291317	0	1.29412	0.506009	18.2358
	5	A	17587	1573					0.179272	0.0632511	1.47339	0.56926	17.2234
	6	A	17571	1572					0.0896359	0.0632511	1.56303	0.632511	19.8506
	7	A	17542	1571					0.162465	0.0632511	1.72549	0.885515	20.405	135.253
2	8	A	17536	1567					0.0336134	0.253004	1.7591	0.885515	14.1339			Experimental factor:
	9	A	17532	1567					0.022409	0	1.78151	0.885515	13.0897			Rearing	A - aviary
	10	A	17530	1567					0.0112045	0	1.79272	0.885515	11.5201				C - cages
	11	A	17526	1567					0.022409	0	1.81513	0.885515	17.2838
	12	A	17526	1567					0	0	1.81513	0.885515	20.4263			Analized variables:
	13	A	17524	1567					0.0112045	0	1.82633	0.885515	15.7142
	14	A	17511	1567					0.0728291	0	1.89916	1.26502	20.9666	113.148		Feed intake - the amount of feed intake per day by one bird
3	15	A	17500	1561					0.0616246	0.379507	1.96078	1.26502	20.4606
	16	A	17500	1561					0	0	1.96078	1.32827	15.2143
	17	A	17497	1560					0.0168067	0.0632511	1.97759	1.39152	39.3556
	18	A	17492	1559					0.0280112	0.0632511	2.0056	1.39152	18.3717
	19	A	17488	1559					0.022409	0	2.02801	1.39152	19.9506
	20	A	17486	1559					0.0112045	0	2.03922	1.39152	21.528
	21	A	17482	1559					0.022409	0	2.06162	1.39152	15.2303	150.111
4	22	A	17482	1559					0	0	2.06162	1.39152	25.2088
	23	A	17480	1559					0.0112045	0	2.07283	1.39152	26.7871
	24	A	17478	1559					0.0112045	0	2.08403	1.39152	25.2141
	25	A	17476	1559					0.0112045	0	2.09524	1.39152	24.166
	26	A	17475	1559					0.00560224	0	2.10084	1.45478	26.7942
	27	A	17474	1558					0.00560224	0.0632511	2.10644	1.45478	24.1698
	28	A	17474	1558					0	0	2.10644	1.45478	27.3224	179.662
5	29	A	17471	1558					0.0168067	0	2.12325	1.45478	24.6991
	30	A	17467	1558					0.022409	0	2.14566	1.45478	35.2168
	31	A	17466	1558					0.00560224	0	2.15126	1.45478	23.1287
	32	A	17463	1558					0.0168067	0	2.16807	1.45478	33.647
	33	A	17463	1558					0	0	2.16807	1.45478	27.8639
	34	A	17462	1558					0.00560224	0	2.17367	1.45478	31.02
	35	A	17460	1558					0.0112045	0	2.18487	1.45478	29.9716	205.547
6	36	A	17458	1558					0.0112045	0	2.19608	1.45478	26.2936
	37	A	17456	1558					0.0112045	0	2.20728	1.45478	33.1335
	38	A	17455	1558					0.00560224	0	2.21289	1.45478	28.4016
	39	A	17455	1558					0	0	2.21289	1.45478	40.4986
	40	A	17455	1558					0	0	2.21289	1.45478	37.3429
	41	A	17454	1558					0.00560224	0	2.21849	1.45478	36.8189
	42	A	17454	1558					0	0	2.21849	1.45478	36.8189	239.308
7	43	A	17453	1558					0.00560224	0	2.22409	1.45478	38.3988
	44	A	17449	1558					0.022409	0	2.2465	1.45478	36.3024
	45	A	17447	1558					0.0112045	0	2.2577	1.45478	38.4109
	46	A	17447	1558					0	0	2.2577	1.45478	37.8848
	47	A	17445	1558					0.0112045	0	2.26891	1.45478	38.9412
	48	A	17444	1558					0.00560224	0	2.27451	1.58128	38.9433
	49	A	17439	1556					0.0280112	0.126502	2.30252	1.64453	39.4841	268.366
8	50	A	17439	1555					0	0.0632511	2.30252	1.64453	37.9067
	51	A	17438	1555					0.00560224	0	2.30812	1.64453	41.0678
	52	A	17438	1555					0	0	2.30812	1.83428	61.0751
	53	A	17433	1552					0.0280112	0.189753	2.33613	1.83428	40.0316
	54	A	17426	1552					0.0392157	0	2.37535	2.02404	47.4233
	55	A	17418	1549					0.0448179	0.189753	2.42017	2.02404	46.3964
	56	A	17414	1549					0.022409	0	2.44258	2.02404	44.8241	318.725
9	57	A	17414	1549					0	0	2.44258	2.02404	58.0077
	58	A	17414	1549					0	0	2.44258	2.02404	50.6249
	59	A	17414	1549					0	0	2.44258	2.02404	44.2968
	60	A	17414	1549					0	0	2.44258	2.08729	41.1327
	61	A	17405	1548					0.0504202	0.0632511	2.493	2.08729	43.7925
	62	A	17399	1548					0.0336134	0	2.52661	2.21379	43.2786
	63	A	17383	1546					0.0896359	0.126502	2.61625	2.27704	45.9612	327.095
10	64	A	17371	1545					0.0672269	0.0632511	2.68347	2.34029	49.1647
	65	A	17363	1544					0.0448179	0.0632511	2.72829	2.34029	47.6014
	66	A	17363	1544					0	0	2.72829	2.34029	52.3616
	67	A	17356	1544					0.0392157	0	2.76751	2.34029	52.381
	68	A	17346	1544					0.0560224	0	2.82353	2.40354	58.2319
	69	A	17337	1543					0.0504202	0.0632511	2.87395	2.46679	59.322
	70	A	17331	1542					0.0336134	0.0632511	2.90756	2.46679	57.2246	376.287
11	71	A	17322	1542					0.0504202	0	2.95798	2.46679	62.0229
	72	A	17322	1542					0	0	2.95798	2.5933	57.782
	73	A	17301	1540					0.117647	0.126502	3.07563	2.5933	57.3218
	74	A	17300	1540					0.00560224	0	3.08123	2.5933	78.0255
	75	A	17297	1540					0.0168067	0	3.09804	2.5933	61.5809
	76	A	17292	1540					0.0280112	0	3.12605	2.5933	62.6593
	77	A	17292	1540					0	0	3.12605	2.5933	63.7213	443.114
12	78	A	17289	1540					0.0168067	0	3.14286	2.5933	60.5449
	79	A	17287	1540					0.0112045	0	3.15406	2.5933	60.5513
	80	A	17287	1540					0	0	3.15406	2.5933	49.9283
	81	A	17283	1540					0.022409	0	3.17647	2.5933	90.8463
	82	A	17282	1540					0.00560224	0	3.18207	2.5933	74.381
	83	A	17282	1540					0	0	3.18207	2.5933	74.9123
	84	A	17280	1540					0.0112045	0	3.19328	2.5933	72.7949	483.959
13	85	A	17279	1540					0.00560224	0	3.19888	2.5933	74.9243
	86	A	17278	1540					0.00560224	0	3.20448	2.5933	73.334
	87	A	17278	1540					0	0	3.20448	2.5933	68.02
	88	A	17274	1540					0.022409	0	3.22689	2.65655	78.1333
	89	A	17273	1539					0.00560224	0.0632511	3.23249	2.7198	71.2311
	90	A	17268	1538					0.0280112	0.0632511	3.2605	2.7198	54.238
	91	A	17268	1538					0	0	3.2605	2.7198	85.0792	504.96
14	92	A	17268	1538					0	0	3.2605	2.7198	73.3808
	93	A	17266	1538					0.0112045	0	3.27171	2.7198	72.8568
	94	A	17265	1538					0.00560224	0	3.27731	2.78305	72.8607
	95	A	17264	1537					0.00560224	0.0632511	3.28291	2.78305	79.783
	96	A	17263	1537					0.00560224	0	3.28852	2.78305	73.4043
	97	A	17260	1537					0.0168067	0	3.30532	2.78305	73.948
	98	A	17260	1537					0	0	3.30532	2.78305	75.544	521.778
15	99	A	17257	1537					0.0168067	0	3.32213	2.78305	69.7031
	100	A	17257	1537					0	0	3.32213	2.78305	79.8127
	101	A	17257	1537					0	0	3.32213	2.78305	77.1523
	102	A	16982	1537					0.140056	0	3.46218	2.78305	54.5386
	103	A	16968	1537					0.0784314	0	3.54062	2.78305	42.6912
	104	A	16968	1537					0	0	3.54062	2.78305	65.9281
	105	A	16968	1537					0	0	3.54062	2.78305	68.0897	457.916
16	106	A	16949	1537					0.106443	0	3.64706	2.78305	75.192
	107	A	16949	1537					0	0	3.64706	2.78305	76.8149
	108	A	16949	1537					0	0	3.64706	2.78305	66.5368
	109	A	16949	1537					0	0	3.64706	2.78305	74.6511
	110	A	16948	1537					0.00560224	0	3.65266	2.78305	49.2291	342.424
1	1	C	20381	2240					0.0931373	0.178253	0.0931373	0.178253	23.795
	2	C	20377	2236					0.0196078	0.178253	0.112745	0.356506	16.5659
	3	C	20370	2236					0.0343137	0	0.147059	0.356506	17.9891
	4	C	20370	2236					0	0	0.147059	0.356506	19.1202
	5	C	20365	2234					0.0245098	0.0891266	0.171569	0.445633	15.537
	6	C	20365	2234					0	0	0.171569	0.445633	19.4974
	7	C	20365	2234					0	0	0.171569	0.445633	0	112.505
2	8	C	20364	2234					0.00490196	0	0.176471	0.445633	35.9336
	9	C	20362	2234					0.00980392	0	0.186275	0.445633	17.5578
	10	C	20360	2234					0.00980392	0	0.196078	0.445633	16.7367
	11	C	20359	2234					0.00490196	0	0.20098	0.445633	15.7656
	12	C	20359	2234					0	0	0.20098	0.445633	14.9437
	13	C	20359	2234					0	0	0.20098	0.445633	15.9897
	14	C	20359	2234					0	0	0.20098	0.445633	16.5127	133.44
3	15	C	20339	2233					0.0980392	0.0445633	0.29902	0.490196	18.2378
	16	C	20339	2233					0	0	0.29902	0.490196	36.1019
	17	C	20337	2233					0.00980392	0	0.308824	0.490196	17.7899
	18	C	20337	2233					0	0	0.308824	0.490196	21.602
	19	C	20336	2233					0.00490196	0	0.313725	0.490196	18.2427
	20	C	20336	2233					0	0	0.313725	0.490196	19.439
	21	C	20336	2233					0	0	0.313725	0.490196	18.4678	149.881
4	22	C	20335	2233					0.00490196	0	0.318627	0.490196	37.983
	23	C	20335	2233					0	0	0.318627	0.490196	32.8987
	24	C	20335	2233					0	0	0.318627	0.490196	33.2725
	25	C	20335	2233					0	0	0.318627	0.490196	31.5528
	26	C	20333	2233					0.00980392	0	0.328431	0.490196	30.8808
	27	C	20333	2233					0	0	0.328431	0.490196	17.5714
	28	C	20333	2233					0	0	0.328431	0.490196	36.7878	220.947
5	29	C	20333	2233					0	0	0.328431	0.490196	33.7221
	30	C	20333	2233					0	0	0.328431	0.490196	31.6295
	31	C	20333	2233					0	0	0.328431	0.490196	32.1529
	32	C	20330	2233					0.0147059	0	0.343137	0.490196	33.2012
	33	C	20330	2233					0	0	0.343137	0.490196	47.1098
	34	C	20330	2233					0	0	0.343137	0.490196	31.1822
	35	C	20330	2233					0	0	0.343137	0.490196	46.9603	255.958
6	36	C	20330	2233					0	0	0.343137	0.490196	31.6309
	37	C	20330	2233					0	0	0.343137	0.490196	48.6802
	38	C	20330	2233					0	0	0.343137	0.490196	31.6309
	39	C	20330	2233					0	0	0.343137	0.490196	7.3282
	40	C	20330	2233					0	0	0.343137	0.490196	49.6523
	41	C	20330	2233					0	0	0.343137	0.490196	48.755
	42	C	20329	2233					0.00490196	0	0.348039	0.490196	41.8773	259.555
7	43	C	20310	2233					0.0931373	0	0.441176	0.490196	45.5579
	44	C	20310	2233					0	0	0.441176	0.490196	59.547
	45	C	20305	2229					0.0245098	0.178253	0.465686	0.668449	41.9068
	46	C	20304	2228					0.00490196	0.0445633	0.470588	0.713012	35.0236
	47	C	20301	2225					0.0147059	0.13369	0.485294	0.846702	32.4073
	48	C	20301	2225					0	0	0.485294	0.846702	69.6794
	49	C	20301	2225					0	0	0.485294	0.846702	45.5797	329.702
8	50	C	20301	2225					0	0	0.485294	0.846702	55.0948
	51	C	20301	2225					0	0	0.485294	0.846702	52.7742
	52	C	20290	2225					0.0539216	0	0.539216	0.846702	51.2855
	53	C	20278	2225					0.0588235	0	0.598039	0.846702	47.3444
	54	C	20278	2225					0	0	0.598039	0.846702	56.1091
	55	C	20278	2225					0	0	0.598039	0.846702	56.6335
	56	C	20278	2225					0	0	0.598039	0.846702	57.5324	376.774
9	57	C	20278	2225					0	0	0.598039	0.846702	56.636
	58	C	20276	2224					0.00980392	0.0445633	0.607843	0.891266	53.9415
	59	C	20275	2220					0.00490196	0.178253	0.612745	1.06952	40.1624
	60	C	20275	2220					0	0	0.612745	1.06952	67.4369
	61	C	20273	2215					0.00980392	0.222816	0.622549	1.29234	58.0245
	62	C	20273	2215					0	0	0.622549	1.29234	56.3002
	63	C	20273	2215					0	0	0.622549	1.29234	54.1262	386.628
10	64	C	20273	2215					0	0	0.622549	1.29234	56.5251
	65	C	20273	2215					0	0	0.622549	1.29234	60.5733
	66	C	20273	2215					0	0	0.622549	1.29234	59.7487
	67	C	20273	2214					0	0.0445633	0.622549	1.3369	56.1511
	68	C	20273	2214					0	0	0.622549	1.3369	60.1994
	69	C	20273	2214					0	0	0.622549	1.3369	59.7496
	70	C	20273	2214					0	0	0.622549	1.3369	31.1118	384.059
11	71	C	20272	2213					0.00490196	0.0445633	0.627451	1.38146	68.2374
	72	C	20272	2213					0	0	0.627451	1.38146	42.3672
	73	C	20272	2213					0	0	0.627451	1.38146	66.2997
	74	C	20272	2213					0	0	0.627451	1.38146	89.3393
	75	C	20272	2213					0	0	0.627451	1.38146	97.7406
	76	C	20272	2213					0	0	0.627451	1.38146	74.4119
	77	C	20272	2213					0	0	0.627451	1.38146	77.3374	515.733
12	78	C	20272	2213					0	0	0.627451	1.38146	82.2132
	79	C	20272	2213					0	0	0.627451	1.38146	72.0115
	80	C	20267	2210					0.0245098	0.13369	0.651961	1.51515	78.5266
	81	C	20264	2209					0.0147059	0.0445633	0.666667	1.55971	65.1713
	82	C	20264	2209					0	0	0.666667	1.55971	73.7405
	83	C	20264	2209					0	0	0.666667	1.55971	60.8867
	84	C	20264	2209					0	0	0.666667	1.55971	69.8318	502.382
13	85	C	20264	2209					0	0	0.666667	1.55971	63.2921
	86	C	20263	2209					0.00490196	0	0.671569	1.55971	73.1425
	87	C	20260	2208					0.0147059	0.0445633	0.686275	1.60428	65.2533
	88	C	20260	2207					0	0.0445633	0.686275	1.64884	75.1037
	89	C	20255	2206					0.0245098	0.0445633	0.710784	1.6934	64.2134
	90	C	20255	2206					0	0	0.710784	1.6934	57.2958
	91	C	20255	2206					0	0	0.710784	1.6934	70.9806	469.282
14	92	C	20254	2203					0.00490196	0.13369	0.715686	1.82709	59.7852
	93	C	20254	2202					0	0.0445633	0.715686	1.87166	48.2049
	94	C	20250	2202					0.0196078	0	0.735294	1.87166	97.0173
	95	C	20250	2202					0	0	0.735294	1.87166	81.299
	96	C	20249	2200					0.00490196	0.0891266	0.740196	1.96078	66.1131
	97	C	20245	2200					0.0196078	0	0.759804	1.96078	66.6436
	98	C	20245	2200					0	0	0.759804	1.96078	60.4757	479.539
15	99	C	20245	2197					0	0.13369	0.759804	2.09447	66.2705
	100	C	20245	2197					0	0	0.759804	2.09447	63.1864
	101	C	20235	2194					0.0490196	0.13369	0.808824	2.22816	86.0733
	102	C	20235	2194					0	0	0.808824	2.22816	65.9845
	103	C	20235	2194					0	0	0.808824	2.22816	61.9216
	104	C	20235	2194					0	0	0.808824	2.22816	74.9379
	105	C	20235	2194					0	0	0.808824	2.22816	67.4893	485.863
16	106	C	20226	2188					0.0441176	0.26738	0.852941	2.49554	69.6264
	107	C	20224	2187					0.00980392	0.0445633	0.862745	2.54011	77.5334
	108	C	20224	2187					0	0	0.862745	2.54011	50.5096
	109	C	20224	2187					0	0	0.862745	2.54011	44.036
	110	C	20224	2187					0	0	0.862745	2.54011	45.2404	286.946

## Sheet: Rearing results with correct
Chicks age					Dead		Dead %		Feed	Feed
week	day	rearing system	No.	No.	%		cumulative		g/chick/d	g/chick/week
			♀	♂	♀	♂	♀	♂
1	1	A	17838	1681	0.0672269	0	0.0672269	0	24.7181
	2	A	17763	1676	0.420168	0.297442	0.487395	0.297442	18.0981
	3	A	17671	1674	0.515406	0.118977	1.0028	0.416419	17.6669
	4	A	17619	1674	0.291317	0	1.29412	0.416419	18.2358
	5	A	17587	1673	0.179272	0.0594884	1.47339	0.475907	17.2234
	6	A	17571	1672	0.0896359	0.0594884	1.56303	0.535396	19.8506
	7	A	17542	1671	0.162465	0.0594884	1.72549	0.594884	20.405	135.253
2	8	A	17536	1667	0.0336134	0.237954	1.7591	0.832838	14.1339		Experimental factor:
	9	A	17532	1667	0.022409	0	1.78151	0.832838	13.0897		Rearing	A - aviary
	10	A	17530	1667	0.0112045	0	1.79272	0.832838	11.5201			C - cages
	11	A	17526	1667	0.022409	0	1.81513	0.832838	17.2838
	12	A	17526	1667	0	0	1.81513	0.832838	20.4263		Analized variables:
	13	A	17524	1667	0.0112045	0	1.82633	0.832838	15.7142
	14	A	17511	1667	0.0728291	0	1.89916	0.832838	20.9666	113.148	Feed intake - the amount of feed intake per day by one bird
3	15	A	17500	1661	0.0616246	0.35693	1.96078	1.18977	20.4606
	16	A	17500	1661	0	0	1.96078	1.18977	15.2143
	17	A	17497	1660	0.0168067	0.0594884	1.97759	1.24926	39.3556
	18	A	17492	1659	0.0280112	0.0594884	2.0056	1.30874	18.3717
	19	A	17488	1659	0.022409	0	2.02801	1.30874	19.9506
	20	A	17486	1659	0.0112045	0	2.03922	1.30874	21.528
	21	A	17482	1659	0.022409	0	2.06162	1.30874	15.2303	149
4	22	A	17482	1659	0	0	2.06162	1.30874	25.2088
	23	A	17480	1659	0.0112045	0	2.07283	1.30874	26.7871
	24	A	17478	1659	0.0112045	0	2.08403	1.30874	25.2141
	25	A	17476	1659	0.0112045	0	2.09524	1.30874	24.166
	26	A	17475	1659	0.00560224	0	2.10084	1.30874	26.7942
	27	A	17474	1658	0.00560224	0.0594884	2.10644	1.36823	24.1698
	28	A	17474	1658	0	0	2.10644	1.36823	27.3224	179
5	29	A	17471	1658	0.0168067	0	2.12325	1.36823	24.6991
	30	A	17467	1658	0.022409	0	2.14566	1.36823	35.2168
	31	A	17466	1658	0.00560224	0	2.15126	1.36823	23.1287
	32	A	17463	1658	0.0168067	0	2.16807	1.36823	33.647
	33	A	17463	1658	0	0	2.16807	1.36823	27.8639
	34	A	17462	1658	0.00560224	0	2.17367	1.36823	31.02
	35	A	17460	1658	0.0112045	0	2.18487	1.36823	29.9716	204
6	36	A	17458	1658	0.0112045	0	2.19608	1.36823	26.2936
	37	A	17456	1658	0.0112045	0	2.20728	1.36823	33.1335
	38	A	17455	1658	0.00560224	0	2.21289	1.36823	28.4016
	39	A	17455	1658	0	0	2.21289	1.36823	40.4986
	40	A	17455	1658	0	0	2.21289	1.36823	37.3429
	41	A	17454	1658	0.00560224	0	2.21849	1.36823	36.8189
	42	A	17454	1658	0	0	2.21849	1.36823	36.8189	238
7	43	A	17453	1658	0.00560224	0	2.22409	1.36823	38.3988
	44	A	17449	1658	0.022409	0	2.2465	1.36823	36.3024
	45	A	17447	1658	0.0112045	0	2.2577	1.36823	38.4109
	46	A	17447	1658	0	0	2.2577	1.36823	37.8848
	47	A	17445	1658	0.0112045	0	2.26891	1.36823	38.9412
	48	A	17444	1658	0.00560224	0	2.27451	1.36823	38.9433
	49	A	17439	1656	0.0280112	0.118977	2.30252	1.48721	39.4841	267
8	50	A	17439	1655	0	0.0594884	2.30252	1.5467	37.9067
	51	A	17438	1655	0.00560224	0	2.30812	1.5467	41.0678
	52	A	17438	1655	0	0	2.30812	1.5467	61.0751
	53	A	17433	1652	0.0280112	0.178465	2.33613	1.72516	40.0316
	54	A	17426	1652	0.0392157	0	2.37535	1.72516	47.4233
	55	A	17418	1649	0.0448179	0.178465	2.42017	1.90363	46.3964
	56	A	17414	1649	0.022409	0	2.44258	1.90363	44.8241	317
9	57	A	17414	1649	0	0	2.44258	1.90363	58.0077
	58	A	17414	1649	0	0	2.44258	1.90363	50.6249
	59	A	17414	1649	0	0	2.44258	1.90363	44.2968
	60	A	17414	1649	0	0	2.44258	1.90363	41.1327
	61	A	17405	1648	0.0504202	0.0594884	2.493	1.96312	43.7925
	62	A	17399	1648	0.0336134	0	2.52661	1.96312	43.2786
	63	A	17383	1646	0.0896359	0.118977	2.61625	2.08209	45.9612	325
10	64	A	17371	1645	0.0672269	0.0594884	2.68347	2.14158	49.1647
	65	A	17363	1644	0.0448179	0.0594884	2.72829	2.20107	47.6014
	66	A	17363	1644	0	0	2.72829	2.20107	52.3616
	67	A	17356	1644	0.0392157	0	2.76751	2.20107	52.381
	68	A	17346	1644	0.0560224	0	2.82353	2.20107	58.2319
	69	A	17337	1643	0.0504202	0.0594884	2.87395	2.26056	59.322
	70	A	17331	1642	0.0336134	0.0594884	2.90756	2.32005	57.2246	374
11	71	A	17322	1642	0.0504202	0	2.95798	2.32005	62.0229
	72	A	17322	1642	0	0	2.95798	2.32005	57.782
	73	A	17301	1640	0.117647	0.118977	3.07563	2.43902	57.3218
	74	A	17300	1640	0.00560224	0	3.08123	2.43902	78.0255
	75	A	17297	1640	0.0168067	0	3.09804	2.43902	61.5809
	76	A	17292	1640	0.0280112	0	3.12605	2.43902	62.6593
	77	A	17292	1640	0	0	3.12605	2.43902	63.7213	441
12	78	A	17289	1640	0.0168067	0	3.14286	2.43902	60.5449
	79	A	17287	1640	0.0112045	0	3.15406	2.43902	60.5513
	80	A	17287	1640	0	0	3.15406	2.43902	49.9283
	81	A	17283	1640	0.022409	0	3.17647	2.43902	90.8463
	82	A	17282	1640	0.00560224	0	3.18207	2.43902	74.381
	83	A	17282	1640	0	0	3.18207	2.43902	74.9123
	84	A	17280	1640	0.0112045	0	3.19328	2.43902	72.7949	481
13	85	A	17279	1640	0.00560224	0	3.19888	2.43902	74.9243
	86	A	17278	1640	0.00560224	0	3.20448	2.43902	73.334
	87	A	17278	1640	0	0	3.20448	2.43902	68.02
	88	A	17274	1640	0.022409	0	3.22689	2.43902	78.1333
	89	A	17273	1639	0.00560224	0.0594884	3.23249	2.49851	71.2311
	90	A	17268	1638	0.0280112	0.0594884	3.2605	2.558	54.238
	91	A	17268	1638	0	0	3.2605	2.558	85.0792	502
14	92	A	17268	1638	0	0	3.2605	2.558	73.3808
	93	A	17266	1638	0.0112045	0	3.27171	2.558	72.8568
	94	A	17265	1638	0.00560224	0	3.27731	2.558	72.8607
	95	A	17264	1637	0.00560224	0.0594884	3.28291	2.61749	79.783
	96	A	17263	1637	0.00560224	0	3.28852	2.61749	73.4043
	97	A	17260	1637	0.0168067	0	3.30532	2.61749	73.948
	98	A	17260	1637	0	0	3.30532	2.61749	75.544	519
15	99	A	17257	1637	0.0168067	0	3.32213	2.61749	69.7031
	100	A	17257	1637	0	0	3.32213	2.61749	79.8127
	101	A	17257	1637	0	0	3.32213	2.61749	77.1523
	102	A	17233	1637	0.134454	0	3.46218	2.61749	54.5386
	103	A	17219	1637	0.0784314	0	3.53501	2.61749	42.6912
	104	A	17219	1637	0	0	3.53501	2.61749	65.9281
	105	A	17219	1637	0	0	3.53501	2.61749	68.0897	452
16	106	A	17200	1637	0.106443	0	3.64146	2.61749	75.192
	107	A	17200	1637	0	0	3.64146	2.61749	76.8149
	108	A	17200	1637	0	0	3.64146	2.61749	66.5368
	109	A	17200	1637	0	0	3.64146	2.61749	74.6511
	110	A	17199	1637	0.00560224	0	3.64706	2.61749	49.2291	336
1	1	C	20677	2240	0.0917874	0.178253	0.0917874	0.178253	23.6889
	2	C	20677	2236	0.0193237	0.178253	0.111111	0.356506	16.4921
	3	C	20670	2236	0.0338164	0	0.144928	0.356506	17.9089
	4	C	20670	2236	0	0	0.144928	0.356506	19.0349
	5	C	20665	2234	0.0241546	0.0891266	0.169082	0.445633	15.4677
	6	C	20665	2234	0	0	0.169082	0.445633	19.4104
	7	C	20665	2234	0	0	0.169082	0.445633	0	112
2	8	C	20664	2234	0.00483092	0	0.173913	0.445633	35.7733
	9	C	20662	2234	0.00966184	0	0.183575	0.445633	17.4794
	10	C	20660	2234	0.00966184	0	0.193237	0.445633	16.662
	11	C	20659	2234	0.00483092	0	0.198068	0.445633	15.6952
	12	C	20659	2234	0	0	0.198068	0.445633	14.877
	13	C	20659	2234	0	0	0.198068	0.445633	15.9184
	14	C	20659	2234	0	0	0.198068	0.445633	16.439	113
3	15	C	20639	2233	0.0966184	0.0445633	0.294686	0.490196	18.1564
	16	C	20639	2233	0	0	0.294686	0.490196	35.9407
	17	C	20637	2233	0.00966184	0	0.304348	0.490196	17.7104
	18	C	20637	2233	0	0	0.304348	0.490196	21.5055
	19	C	20636	2233	0.00483092	0	0.309179	0.490196	18.1612
	20	C	20636	2233	0	0	0.309179	0.490196	19.3521
	21	C	20636	2233	0	0	0.309179	0.490196	18.3854	149
4	22	C	20635	2233	0.00483092	0	0.31401	0.490196	37.8134
	23	C	20635	2233	0	0	0.31401	0.490196	32.7517
	24	C	20635	2233	0	0	0.31401	0.490196	33.1239
	25	C	20635	2233	0	0	0.31401	0.490196	31.4119
	26	C	20633	2233	0.00966184	0	0.323671	0.490196	30.7429
	27	C	20633	2233	0	0	0.323671	0.490196	17.4929
	28	C	20633	2233	0	0	0.323671	0.490196	36.6235	220
5	29	C	20633	2233	0	0	0.323671	0.490196	33.5715
	30	C	20633	2233	0	0	0.323671	0.490196	31.4882
	31	C	20633	2233	0	0	0.323671	0.490196	32.0093
	32	C	20630	2233	0.0144928	0	0.338164	0.490196	33.0529
	33	C	20630	2233	0	0	0.338164	0.490196	46.8994
	34	C	20630	2233	0	0	0.338164	0.490196	31.043
	35	C	20630	2233	0	0	0.338164	0.490196	46.7505	255
6	36	C	20630	2233	0	0	0.338164	0.490196	31.4896
	37	C	20630	2233	0	0	0.338164	0.490196	48.4627
	38	C	20630	2233	0	0	0.338164	0.490196	31.4896
	39	C	20630	2233	0	0	0.338164	0.490196	7.29547
	40	C	20630	2233	0	0	0.338164	0.490196	49.4305
	41	C	20630	2233	0	0	0.338164	0.490196	48.5372
	42	C	20629	2233	0.00483092	0	0.342995	0.490196	41.6902	258
7	43	C	20610	2233	0.0917874	0	0.434783	0.490196	45.3543
	44	C	20610	2233	0	0	0.434783	0.490196	59.2809
	45	C	20605	2229	0.0241546	0.178253	0.458937	0.668449	41.7194
	46	C	20604	2228	0.00483092	0.0445633	0.463768	0.713012	34.8671
	47	C	20601	2225	0.0144928	0.13369	0.478261	0.846702	32.2624
	48	C	20601	2225	0	0	0.478261	0.846702	69.3679
	49	C	20601	2225	0	0	0.478261	0.846702	45.376	328
8	50	C	20601	2225	0	0	0.478261	0.846702	54.8484
	51	C	20601	2225	0	0	0.478261	0.846702	52.5382
	52	C	20590	2225	0.0531401	0	0.531401	0.846702	51.0562
	53	C	20578	2225	0.057971	0	0.589372	0.846702	47.1325
	54	C	20578	2225	0	0	0.589372	0.846702	55.858
	55	C	20578	2225	0	0	0.589372	0.846702	56.38
	56	C	20578	2225	0	0	0.589372	0.846702	57.275	375
9	57	C	20578	2225	0	0	0.589372	0.846702	56.3826
	58	C	20576	2224	0.00966184	0.0445633	0.599034	0.891266	53.7001
	59	C	20575	2220	0.00483092	0.178253	0.603865	1.06952	39.9827
	60	C	20575	2220	0	0	0.603865	1.06952	67.1351
	61	C	20573	2215	0.00966184	0.222816	0.613527	1.29234	57.7646
	62	C	20573	2215	0	0	0.613527	1.29234	56.0481
	63	C	20573	2215	0	0	0.613527	1.29234	53.8838	385
10	64	C	20573	2215	0	0	0.613527	1.29234	56.272
	65	C	20573	2215	0	0	0.613527	1.29234	60.3021
	66	C	20573	2215	0	0	0.613527	1.29234	59.4812
	67	C	20573	2214	0	0.0445633	0.613527	1.3369	55.8997
	68	C	20573	2214	0	0	0.613527	1.3369	59.9298
	69	C	20573	2214	0	0	0.613527	1.3369	59.4821
	70	C	20573	2214	0	0	0.613527	1.3369	30.9725	382
11	71	C	20572	2213	0.00483092	0.0445633	0.618357	1.38146	67.9317
	72	C	20572	2213	0	0	0.618357	1.38146	42.1774
	73	C	20572	2213	0	0	0.618357	1.38146	66.0027
	74	C	20572	2213	0	0	0.618357	1.38146	88.939
	75	C	20572	2213	0	0	0.618357	1.38146	97.3027
	76	C	20572	2213	0	0	0.618357	1.38146	74.0785
	77	C	20572	2213	0	0	0.618357	1.38146	76.9909	513
12	78	C	20572	2213	0	0	0.618357	1.38146	81.8448
	79	C	20572	2213	0	0	0.618357	1.38146	71.6889
	80	C	20567	2210	0.0241546	0.13369	0.642512	1.51515	78.1741
	81	C	20564	2209	0.0144928	0.0445633	0.657005	1.55971	64.8787
	82	C	20564	2209	0	0	0.657005	1.55971	73.4095
	83	C	20564	2209	0	0	0.657005	1.55971	60.6133
	84	C	20564	2209	0	0	0.657005	1.55971	69.5182	500
13	85	C	20564	2209	0	0	0.657005	1.55971	63.0079
	86	C	20563	2209	0.00483092	0	0.661836	1.55971	72.8141
	87	C	20560	2208	0.0144928	0.0445633	0.676329	1.60428	64.9603
	88	C	20560	2207	0	0.0445633	0.676329	1.64884	74.7665
	89	C	20555	2206	0.0241546	0.0445633	0.700483	1.6934	63.925
	90	C	20555	2206	0	0	0.700483	1.6934	57.0385
	91	C	20555	2206	0	0	0.700483	1.6934	70.6619	467
14	92	C	20554	2203	0.00483092	0.13369	0.705314	1.82709	59.5167
	93	C	20554	2202	0	0.0445633	0.705314	1.87166	47.9884
	94	C	20550	2202	0.0193237	0	0.724638	1.87166	96.5815
	95	C	20550	2202	0	0	0.724638	1.87166	80.9338
	96	C	20549	2200	0.00483092	0.0891266	0.729469	1.96078	65.8161
	97	C	20545	2200	0.0193237	0	0.748792	1.96078	66.3442
	98	C	20545	2200	0	0	0.748792	1.96078	60.204	477
15	99	C	20545	2197	0	0.13369	0.748792	2.09447	65.9727
	100	C	20545	2197	0	0	0.748792	2.09447	62.9025
	101	C	20535	2194	0.0483092	0.13369	0.797101	2.22816	85.6865
	102	C	20535	2194	0	0	0.797101	2.22816	65.688
	103	C	20535	2194	0	0	0.797101	2.22816	61.6433
	104	C	20535	2194	0	0	0.797101	2.22816	74.6012
	105	C	20535	2194	0	0	0.797101	2.22816	67.186	484
16	106	C	20526	2188	0.0434783	0.26738	0.84058	2.49554	69.3133
	107	C	20524	2187	0.00966184	0.0445633	0.850242	2.54011	77.1848
	108	C	20524	2187	0	0	0.850242	2.54011	50.2825
	109	C	20524	2187	0	0	0.850242	2.54011	43.838
	110	C	20524	2187	0	0	0.850242	2.54011	45.0369	286

## Sheet: Mortality on rearing periods
Chicks age		Rearing system	Rearing system				Dead week		Cumulative mortality
week		No.	No.	Dead			females	males	females	males
		females	males	females	males		[%]	[%]	[%]	[%]
		17750	1681	No.	No.
		♀	♂				♀	♂	♀	♂		Experimental factor:
1	A	17542	1671	308	10		0.16338	0.0594884	1.73521	0.594884		Rearing system	A - aviary
2	A	17511	1667	339	14		0.0732394	0	1.90986	0.832838			C - cage
3	A	17482	1659	368	22		0.0225352	0	2.07324	1.30874
4	A	17474	1658	376	23		0	0	2.11831	1.36823		Analized variables:
5	A	17460	1658	390	23		0.0112676	0	2.19718	1.36823
6	A	17454	1658	396	23		0	0	2.23099	1.36823		mortality % - % dead of chicks in week
7	A	17439	1656	411	25		0.028169	0.118977	2.31549	1.48721
8	A	17414	1649	436	32		0.0225352	0	2.45634	1.90363
9	A	17383	1646	467	35		0.0901408	0.118977	2.63099	2.08209
10	A	17331	1642	519	39		0.0338028	0.0594884	2.92394	2.32005
11	A	17292	1640	558	41		0	0	3.14366	2.43902
12	A	17280	1640	570	41		0.0112676	0	3.21127	2.43902
13	A	17268	1638	582	43		0	0	3.27887	2.558
14	A	17260	1637	590	44		0	0	3.32394	2.61749
15	A	17219	1637	632	44		0	0	3.55493	2.61749
16	A	17199	1637	653	44		0.0056338	0	3.66761	2.61749
1	C	20665	2234	35	10		0	0	0.169082	0.445633
2	C	20659	2234	41	10		0	0	0.198068	0.445633
3	C	20636	2233	64	11		0	0	0.309179	0.490196
4	C	20633	2233	67	11		0	0	0.323671	0.490196
5	C	20630	2233	70	11		0	0	0.338164	0.490196
6	C	20629	2233	71	11		0.00483092	0	0.342995	0.490196
7	C	20601	2225	99	19		0	0	0.478261	0.846702
8	C	20578	2225	122	19		0	0	0.589372	0.846702
9	C	20573	2215	127	29		0	0	0.613527	1.29234
10	C	20573	2214	127	30		0	0	0.613527	1.3369
11	C	20572	2213	128	31		0	0	0.618357	1.38146
12	C	20564	2209	136	35		0	0	0.657005	1.55971
13	C	20555	2206	145	38		0	0	0.700483	1.6934
14	C	20545	2200	155	44		0	0	0.748792	1.96078
15	C	20535	2194	165	50		0	0	0.797101	2.22816
16	C	20524	2187	176	57		0	0	0.850242	2.54011

## Sheet: Body weight of chicks
		Body weight
lp	Rearing system	7 week	9 week	12 week	13 week
1	A	650	925	925	1025			Experimental factor:
2	A	625	925	1050	1000				Rearing system	A - aviary
3	A	700	1000	900	1025					C - cage
4	A	625	875	1050	975
5	A	600	950	1075	1000			Analized variables:
6	A	700	875	1000	1025
7	A	600	850	650	1250			Females	Body weight in 7 week of life
8	A	625	800	950	1100				Body weight in 9 week of life
9	A	850	825	975	975				Body weight in 12 week of life
10	A	725	950	1050	1075				Body weight in 13 week of life
11	A	575	900	1000	1050
12	A	600	900	925	975
13	A	650	850	1000	1000
14	A	700	975	950	1050
15	A	700	800	1050	975
16	A	700	900	875	1075
17	A	650	900	850	1000
18	A	675	800	925	1050
19	A	650	825	925	1000
20	A	600	1000	1100	900
21	A	750	925	1025	1125
22	A	700	700	975	1025
23	A	550	825	1025	1025
24	A	600	975	850	1100
25	A	600	900	900	1100
26	A	750	725	900	1050
27	A	975	900	900	1125
28	A	825	900	850	1100
29	A	875	900	1000	950
30	A	850	925	975	700
31	A	925	900	850	1100
32	A	900	875	1150	1125
33	A	825	825	1050	1050
34	A	800	750	925	1100
35	A	925	850	725	1000
36	A	800	900	900	1000
37	A	800	875	1025	950
38	A	825	800	950	850
39	A	900	875	1100	1150
40	A	925	850	975	1075
41	A	900	925	750	1025
42	A	850	800	1175	1000
43	A	875	750	750	1100
44	A	900	900	600	1075
45	A	875	900	825	975
46	A	750	900	975	1100
47	A	800	975	925	1025
48	A	800	900	950	1050
49	A	750	900	1000	1000
50	A	775	820	1075	925
51	A	900	825	875	1100
52	A	800	850	700	1000
53	A	775	900	800	1125
54	A	925	1000	900	1150
55	A	725	850	900	900
56	A	875	850	1000	1025
57	A	525	875	925	925
58	A	675	975	875	1100
59	A	575	900	1000	975
60	A	650	825	825	1100
61	A	625	900	1050	1025
62	A	500	850	1000	975
63	A	550	975	875	1050
64	A	625	825	1100	1200
65	A	625	850	975	1100
66	A	625	950	1000	1000
67	A	550	950	850	1100
68	A	675	925	950	1075
69	A	725	1025	1075	1100
70	A	675	800	1075	1025
71	A	675	825	1000	1300
72	A	625	900	1000	900
73	A	720	925	1000	1150
74	A	780	950	900	1000
75	A	650	950	875	1050
76	A	625	975	825	875
77	A	550	900	900	1075
78	A	800	975	975	950
79	A	800	800	975	1100
80	A	800	975	850	1100
81	A	850	825	1000	1100
82	A	600	950	950	1050
83	A	625	925	925	1025
84	A	625	850	950	1025
85	A	600	800	925	1075
86	A	825	825	950	1150
87	A	800	850	925	1000
88	A	750	900	1100	1025
89	A	750	800	975	1250
90	A	750	825	825	1050
91	A	600	825	1000	975
92	A	725	825	975	1200
93	A	550	850	875	1100
94	A	550	900	775	1225
95	A	550	950	975	1125
96	A	500	800	775	1125
97	A	650	825	800	1050
98	A	600	850	925	1150
99	A	725	950	900	1025
100	A	600	850	950	1025
101	A	600	850	1075	1100
102	A	825	1000	850	1200
103	A	700	975	950	1100
104	A	550	1000	1025	1025
105	A	550	850	1100	975
106	A	550	950	975	1075
107	A	500	825	900	1175
108	A	675	975	975	1150
109	A	650	900	1025	1050
110	A	650	750	950	1125
111	A	650	825	975	1100
112	A	550	1000	975	1100
113	A	625	1025	1000	1025
114	A	555	800	1100	1175
115	A	650	825	825	1125
116	A	650	850	925	1025
117	A	750	850	1100	1100
118	A	600	950	850	1050
119	A	600	900	1050	1125
120	A	625	900	1025	1025
121	A	625	975	900	1025
122	A	525	925	800	1025
123	A	700	900	1100	1100
124	A	700	950	1000	1025
125	A	800	1050	975	1000
126	A	600	825	800	1125
127	A	625	850	975	1175
128	A	675	850	1050	1125
129	A	625	1000	850	1050
130	A	500	950	950	1200
131	A	625	950	1025	1050
132	A	675	925	1325	1000
133	A	650	825	1025	1100
134	A	700	875	850	1125
135	A	525	975	1000	1000
136	A	650	950	850	1050
137	A	650	950	925	1175
138	A	625	950	950	1150
139	A	675	875	1100	1100
140	A	650	900	1100	1100
141	A	650	975	975	1200
142	A	625	975	925	1100
143	A	650	950	925	850
144	A	500	975	1000	1225
145	A	550	900	775	1000
146	A	525	875	975	1025
147	A	600	850	1025	1000
148	A	650	975	1000	1100
149	A	700	900	1200	1125
150	A	725	900	925	950
151	A	550	950	900	1025
152	A	625	950	1000	1050
153	A	800	100	825	1100
154	A	675	850	1100	1200
155	A	675	975	925	850
156	A	650	1000	925	925
157	A	750	975	1000	1050
158	A	850	975	925	925
159	A	650	950	875	1025
160	A	650	950	1000	1100
1	C	675	1000	925	1050
2	C	775	875	800	1050
3	C	600	975	1125	1100
4	C	600	1050	1000	1125
5	C	650	1025	1000	1025
6	C	675	850	1000	875
7	C	700	950	825	1025
8	C	675	875	925	850
9	C	675	1000	950	1025
10	C	625	900	1000	1025
11	C	700	950	1025	1075
12	C	625	950	775	975
13	C	750	825	850	950
14	C	750	850	975	950
15	C	650	1000	1000	1175
16	C	650	925	975	1000
17	C	650	900	1000	1050
18	C	575	900	1025	1050
19	C	650	975	975	1150
20	C	650	975	950	1000
21	C	675	950	975	1000
22	C	775	850	975	1075
23	C	700	900	1025	1200
24	C	725	825	1025	1050
25	C	750	900	850	1050
26	C	725	925	1075	1100
27	C	700	825	850	975
28	C	700	900	850	975
29	C	700	850	1050	1125
30	C	650	900	1025	1000
31	C	625	925	1000	1025
32	C	675	825	900	1050
33	C	600	900	975	1100
34	C	600	850	1125	975
35	C	800	925	950	1025
36	C	800	850	1150	1100
37	C	625	975	875	1100
38	C	700	925	1000	1050
39	C	725	925	1000	1000
40	C	650	875	1025	950
41	C	700	800	1000	850
42	C	675	975	950	1025
43	C	700	875	1175	1050
44	C	800	900	1000	1175
45	C	700	825	850	1125
46	C	775	850	850	975
47	C	750	900	925	950
48	C	675	975	1150	950
49	C	675	900	900	1025
50	C	700	975	800	1000
51	C	700	825	1050	1125
52	C	700	850	1025	1125
53	C	675	825	975	1050
54	C	650	950	1000	1000
55	C	650	925	950	1025
56	C	750	850	950	1050
57	C	725	875	950	1050
58	C	650	925	975	975
59	C	700	900	925	1100
60	C	600	900	875	1100
61	C	700	900	1000	1150
62	C	625	1000	1000	1050
63	C	600	825	1000	975
64	C	625	925	1025	1150
65	C	600	725	1000	1000
66	C	625	750	875	1000
67	C	700	750	975	1000
68	C	625	825	1025	1050
69	C	700	725	825	950
70	C	500	825	950	1175
71	C	600	825	950	1175
72	C	650	700	950	1050
73	C	650	850	1150	1100
74	C	650	800	850	1025
75	C	550	900	1000	1125
76	C	625	800	1150	1050
77	C	675	850	1050	1025
78	C	650	775	1200	1100
79	C	650	650	775	1100
80	C	750	850	800	1050
81	C	975	1000	1025	1050
82	C	825	900	800	1100
83	C	875	800	900	1050
84	C	850	775	825	975
85	C	925	850	650	975
86	C	900	850	900	950
87	C	700	800	1125	1050
88	C	650	800	1150	1025
89	C	650	750	1125	1025
90	C	625	925	1025	950
91	C	800	850	1000	1100
92	C	575	825	1000	1000
93	C	600	800	950	1050
94	C	700	950	1150	1050
95	C	600	800	1000	1050
96	C	650	850	700	1125
97	C	650	925	1000	1000
98	C	600	875	1025	1175
99	C	625	1000	1025	1100
100	C	675	925	975	975
101	C	725	1050	1175	1000
102	C	625	925	850	1025
103	C	700	825	750	1025
104	C	650	1000	1075	1050
105	C	700	825	1025	1125
106	C	650	975	1025	1125
107	C	650	900	1100	1100
108	C	625	750	975	1075
109	C	650	825	950	1050
110	C	600	1025	950	1100
111	C	700	900	950	1100
112	C	600	1000	1150	1050
113	C	625	825	975	850
114	C	675	925	1000	1000
115	C	650	775	1000	1050
116	C	650	800	1025	1250
117	C	625	975	1000	1025
118	C	675	1000	975	1150
119	C	650	925	1025	1175
120	C	700	900	850	1100
121	C	700	925	800	1075
122	C	625	1000	950	1025
123	C	575	975	1050	1025
124	C	625	1000	1050	1200
125	C	750	850	1050	800
126	C	675	875	1025	1175
127	C	750	1000	975	1175
128	C	625	975	875	1125
129	C	725	1050	1000	950
130	C	825	900	950	1150
131	C	675	975	1000	1000
132	C	625	925	875	1000
133	C	600	900	950	1025
134	C	700	950	1000	1000
135	C	700	1000	1000	1200
136	C	825	850	1000	1125
137	C	650	1000	900	1125
138	C	700	900	1025	1100
139	C	925	975	800	1100
140	C	800	900	750	1125
141	C	800	950	1075	1025
142	C	825	950	700	1125
143	C	900	900	950	1000
144	C	925	775	975	925
145	C	900	950	850	1100
146	C	850	925	1075	850
147	C	975	975	1050	1000
148	C	1000	875	1000	975
149	C	550	1000	725	925
150	C	725	975	900	1000
151	C	725	1000	975	950
152	C	625	925	1175	1175
153	C	650	900	875	1175
154	C	675	925	900	950
155	C	650	900	1025	1250
156	C	625	1000	1000	1000
157	C	600	900	1000	1100
158	C	700	900	950	1075
159	C	625	875	950	1100
160	C	700	825	975	1125

## Sheet: Reproduction results
Data	Age	Week	Day	Rearing system	Poultry house	Feed	water	water/	eggs production	hathing eggs	waste eggs	litter eggs	feed /	feed /	feed /	water /	water /	water /
	Hens/week	Eggs production				g/birds/d	g/birds/d	feed	%	%	%	%	laid eggs	hatching eggs	hatched female	laid eggs	hatching eggs	hatched female
2020-11-23	19	1	1	A	1	74.3054	92.6125	1.24638	0		data
2020-11-24			2	A	1	72.1594	96.9305	1.34328	0		hens age in week
2020-11-25			3	A	1	78.6214	103.393	1.31507	0		week of eggs production
2020-11-26			4	A	1	89.43	109.902	1.22892	0		day - another day after flock insertion
2020-11-27			5	A	1	86.2162	111.003	1.2875	0.01
2020-11-28			6	A	1	72.2061	113.159	1.56716	0		Experimental factor:
2020-11-29			7	A	1	85.1385	118.547	1.39241	0.04		Rearing	A - aviary
2020-11-30	20	2	8	A	1	93.7702	135.805	1.44828	0.02			C - cages
2020-12-01			9	A	1	97.0037	140.116	1.44444	0.11
2020-12-02			10	A	1	105.626	151.972	1.43878	0.13		Poultry house	A1 - replication within A rearing
2020-12-03			11	A	1	105.626	154.128	1.45918	1.3			A2 - replication within A rearing
2020-12-04			12	A	1	100.248	149.833	1.49462	0.15			C1 - replication within C rearing
2020-12-05			13	A	1	97.0141	146.599	1.51111	0.45			C2 - replication within C rearing
2020-12-06			14	A	1	109.949	150.911	1.37255	6.82
2020-12-07	21	3	15	A	1	105.66	166.038	1.57143	0.47		Feed intake - the amount of feed intake per day by one bird
2020-12-08			16	A	1	101.359	168.212	1.65957	12.69		Water intake - the amount of water intake per day by one bird							counted from the day of flock re-entry
2020-12-09			17	A	1	102.448	176.858	1.72632	1.73		Water / feed - ratio of water drunk to feed consumed
2020-12-10			18	A	1	104.605	198.426	1.89691	10.14		Eggs production - % eggs production in flock (from the first egg laid)
2020-12-11			19	A	1	106.819	188.822	1.76768	22.6
2020-12-12			20	A	1	104.684	193.179	1.84536	28.73		Hatching eggs - % of hatching eggs in relation to all laid
2020-12-13			21	A	1	99.3628	185.765	1.86957	35.46		Waste eggs - % of waste eggs in relation to all laid
2020-12-14	22	4	22	A	1	108.026	192.287	1.78	44.96		Litter eggs - % of litter eggs in relation to all laid
2020-12-15			23	A	1	112.372	194.489	1.73077	47.84											from the start of egg collection to hatching
2020-12-16			24	A	1	112.372	210.697	1.875	55.03		Feed / egg - amount of feed intake (g) per one laid and one hatching egg
2020-12-17			25	A	1	112.384	203.155	1.80769	62.06		feed / hatched female - amount of feed intake (g) per one hatched female
2020-12-18			26	A	1	113.526	200.022	1.7619	67.08		water / egg - amount of water intake (g) per one laid and one hatching egg
2020-12-19			27	A	1	113.563	200.087	1.7619	71.14		water / female - amount of water intake (g) per one hatched female
2020-12-20			28	A	1	116.807	210.902	1.80556	75.52
2020-12-21	23	5	29	A	1	122.215	218.473	1.78761	78.59
2020-12-22			30	A	1	122.228	208.761	1.70796	83.6
2020-12-23			31	A	1	118.983	213.088	1.79091	86.92
2020-12-24			32	A	1	125.473	214.17	1.7069	88.92
2020-12-25			33	A	1	125.473	214.17	1.7069	89.72
2020-12-26			34	A	1	123.323	214.193	1.73684	90.89
2020-12-27			35	A	1	126.582	215.298	1.70085	92.79
2020-12-28	24	6	36	A	1	122.268	215.321	1.76106	94.59
2020-12-29			37	A	1	120.104	212.075	1.76577	94.2	69.6632	30.3368	2.3413	138.976	199.497	511.53	245.399	352.265	903.242
2020-12-30			38	A	1	119.022	209.911	1.76364	94.82	83.4826	16.5174	2.36318	136.816	163.886	420.219	241.294	289.035	741.114
2020-12-31			39	A	1	111.448	200.173	1.79612	94.61	83.5702	16.4298	2.49314	128.397	153.64	393.948	230.616	275.955	707.576
2021-01-01			40	A	1	103.874	189.353	1.82292	94.41	84.5846	15.4154	2.51093	119.925	141.781	363.541	218.613	258.455	662.706
2021-01-02			41	A	1	103.896	187.229	1.80208	94.5	85.8837	14.1163	2.48377	119.82	139.515	357.73	215.926	251.417	644.659
2021-01-03			42	A	1	103.907	190.497	1.83333	93.45	84.8271	15.1729	2.54986	121.182	142.857	366.3	222.166	261.905	671.551
2021-01-04	25	7	43	A	1	109.331	190.517	1.74257	92.85	85.8958	14.1042	2.61753	128.335	149.408	383.098	223.634	260.355	667.577
2021-01-05			44	A	1	113.673	193.786	1.70476	92.8	83.7635	16.2365	2.37762	133.503	159.381	408.668	227.591	271.706	696.682
2021-01-06			45	A	1	109.355	200.303	1.83168	92.35	85.2178	14.7822	2.27418	129.041	151.424	388.267	236.361	277.361	711.183
2021-01-07			46	A	1	116.959	201.429	1.72222	92.15	86.3654	13.6346	2.04584	139.842	161.919	415.177	240.839	278.861	715.027
2021-01-08			47	A	1	116.959	211.176	1.80556	92.35	86.6598	13.3402	1.8471	138.533	159.858	409.892	250.128	288.632	740.083
2021-01-09			48	A	1	122.374	215.508	1.76106	91.89	86.7442	13.2558	2.05803	144.446	166.519	426.973	254.378	293.251	751.925
2021-01-10			49	A	1	122.387	212.282	1.73451	91.81	86.7721	13.2279	1.90256	145.263	167.407	429.25	251.96	290.37	744.539
2021-01-11	26	8	50	A	1	118.068	199.307	1.68807	92.43	88.4944	11.5056	1.95377	139.19	157.287	403.3	234.964	265.512	680.801
2021-01-12			51	A	1	119.164	203.662	1.70909	93.13	88.3904	11.6096	2.00253	139.417	157.729	404.433	238.276	269.573	691.212
2021-01-13			52	A	1	123.497	216.661	1.75439	93.78	88.3826	11.6174	1.98867	143.486	162.347	416.274	251.731	284.819	730.305
2021-01-14			53	A	1	121.37	215.648	1.77679	94.19	91.3272	8.67277	1.99273	140.368	153.698	394.098	249.405	273.089	700.228
2021-01-15			54	A	1	125.718	220.007	1.75	94.22	92.194	7.80604	1.99223	145.345	157.652	404.235	254.354	275.89	707.411
2021-01-16			55	A	1	126.802	217.839	1.71795	94.11	92.607	7.393	2.08359	146.856	158.58	406.614	252.291	272.432	698.542
2021-01-17			56	A	1	131.137	220.007	1.67769	94.19	91.9539	8.04612	2.09299	151.648	164.918	422.865	254.418	276.68	709.435
2021-01-18	27	9	57	A	1	124.634	212.42	1.70435	94.43	92.174	7.82598	2.13777	143.768	155.975	399.935	245.031	265.835	681.628
2021-01-19			58	A	1	120.312	218.946	1.81982	94.21	93.9732	6.02681	2.15512	139.08	148	379.487	253.101	269.333	690.598
2021-01-20			59	A	1	130.067	221.114	1.7	94.62	94.4729	5.52714	2.28322	149.719	158.479	406.355	254.523	269.414	690.804
2021-01-21			60	A	1	127.899	216.779	1.69492	94.68	95	5	2.19451	147.132	154.876	397.118	249.377	262.502	673.081
2021-01-22			61	A	1	131.151	217.863	1.66116	95.22	95.7104	4.28961	2.25638	150.012	156.736	401.887	249.194	260.363	667.597
2021-01-23			62	A	1	126.843	210.321	1.65812	95.38	96.349	3.65099	2.25248	144.802	150.289	385.356	240.099	249.197	638.967
2021-01-24			63	A	1	124.675	211.405	1.69565	95.62	95.8148	4.18519	2.35802	141.975	148.177	379.94	240.741	251.256	644.247
2021-01-25	28	10	64	A	1	111.665	205.984	1.84466	95.68	96.2246	3.77545	2.36891	127.082	132.068	338.636	234.423	243.621	624.669
2021-01-26			65	A	1	118.183	211.428	1.78899	95.76	95.784	4.21598	2.46548	134.369	140.283	359.7	240.385	250.965	643.501
2021-01-27			66	A	1	129.025	219.018	1.69748	96.45	96.4622	3.53776	2.49725	145.673	151.015	387.219	247.276	256.345	657.295
2021-01-28			67	A	1	125.786	209.282	1.66379	95.94	96.0118	3.98818	2.56032	142.787	148.718	381.328	237.568	247.436	634.451
2021-01-29			68	A	1	120.39	204.989	1.7027	94.9	96.2295	3.77053	2.46391	138.128	143.541	368.053	235.192	244.407	626.685
2021-01-30			69	A	1	121.475	214.751	1.76786	95.44	95.9663	4.03366	2.58599	138.58	144.404	370.268	244.989	255.286	654.58
2021-01-31			70	A	1	124.729	208.243	1.66957	94.63	96.0564	3.94359	2.6457	143.517	149.409	383.1	239.611	249.448	639.61
2021-02-01	29	11	71	A	1	120.404	199.588	1.65766	94.97	95.8095	4.1905	2.62373	138.025	144.062	369.391	228.799	238.806	612.323
2021-02-02			72	A	1	117.149	201.757	1.72222	95.17	96.1286	3.87145	2.58097	134.012	139.409	357.458	230.798	240.093	615.623
2021-02-03			73	A	1	121.488	221.282	1.82143	95.51	95.9322	4.06775	2.62117	138.477	144.348	370.124	252.226	262.92	674.155
2021-02-04			74	A	1	129.095	224.561	1.7395	96.56	96.0455	3.95452	2.65695	147.059	153.114	392.599	255.808	266.341	682.925
2021-02-05			75	A	1	130.18	212.627	1.63333	95.85	95.454	4.54601	2.71036	147.838	154.879	397.125	241.469	252.969	648.637
2021-02-06			76	A	1	122.586	206.118	1.68142	95.98	95.7062	4.2938	2.7313	139.026	145.263	372.469	233.76	244.247	626.275
2021-02-07			77	A	1	118.247	114.992	0.972477	95.67	95.7906	4.20936	2.69103	134.551	140.464	360.164	130.848	136.598	350.251
2021-02-08	30	12	78	A	1	143.198	256.021	1.78788	95.73	95.8673	4.13274	2.77572	162.842	169.862	435.544	291.142	303.693	778.701
2021-02-09			79	A	1	145.368	253.851	1.74627	95.72	96.003	3.99704	2.68937	165.31	172.192	441.519	288.675	300.694	771.01
2021-02-10			80	A	1	129.095	221.306	1.71429	95.76	96.0784	3.92157	2.71303	146.751	152.74	391.642	251.572	261.841	671.386
2021-02-11			81	A	1	124.756	210.458	1.68696	96.1	96.2357	3.7643	2.95239	141.469	147.002	376.929	238.652	247.987	635.863
2021-02-12			82	A	1	124.878	211.749	1.69565	96.06	96.5046	3.49538	3.15077	141.538	146.665	376.064	240	248.693	637.674
2021-02-13			83	A	1	127.063	213.944	1.68376	96.71	96.3325	3.66748	3.42298	143.032	148.477	380.711	240.831	250	641.026
2021-02-14			84	A	1	125.977	207.428	1.64655	95.07	96.9158	3.08419	5.84504	144.261	148.852	381.671	237.533	245.092	628.44
2021-02-15	31	13	85	A	1	115.117	207.428	1.80189	95.16	97.0555	2.94447	5.62803	131.693	135.689	347.92	237.297	244.496	626.912
2021-02-16			86	A	1	121.633	224.805	1.84821	96.12	97.1232	2.87681	5.13892	137.694	141.772	363.518	254.487	262.025	671.86
2021-02-17			87	A	1	119.474	225.915	1.89091	94.95	97.1226	2.87743	4.90782	137.02	141.08	361.743	259.093	266.769	684.024
2021-02-18			88	A	1	127.119	219.47	1.7265	94.44	97.5454	2.4546	5.09706	146.525	150.212	385.159	252.974	259.34	664.975
2021-02-19			89	A	1	122.773	206.432	1.68142	94.71	97.4522	2.54777	5.24541	141.127	144.816	371.323	237.292	243.496	624.349
2021-02-20			90	A	1	121.699	215.147	1.76786	94.46	97.8588	2.14125	5.29677	140.245	143.314	367.472	247.934	253.359	649.638
2021-02-21			91	A	1	122.786	244.485	1.99115	94.58	97.1986	2.8014	4.88994	141.321	145.394	372.804	281.391	289.501	742.31
2021-02-22	32	14	92	A	1	117.353	229.273	1.9537	94.12	97.0466	2.95337	4.58716	135.73	139.86	358.616	265.175	273.245	700.629
2021-02-23			93	A	1	126.06	224.951	1.78448	94.55	97.4975	2.5025	4.74224	145.145	148.871	381.72	259.009	265.657	681.172
2021-02-24			94	A	1	130.421	223.889	1.71667	94.55	97.51	2.48999	5.34284	150.15	153.984	394.832	257.758	264.34	677.794
2021-02-25			95	A	1	129.334	224.976	1.7395	94.68	97.3628	2.63717	5.09936	148.731	152.76	391.692	258.718	265.725	681.347
2021-02-26			96	A	1	119.578	218.502	1.82727	94.97	96.8104	3.18963	5.05856	137.055	141.57	363	250.436	258.687	663.301
2021-02-27			97	A	1	154.365	217.415	1.40845	97.1	97.3985	2.60148	5.40405	178.459	183.226	469.81	251.351	258.065	661.704
2021-02-28			98	A	1	134.797	211.98	1.57258	94.98	97.7949	2.20506	5.85524	154.479	157.962	405.03	242.93	248.408	636.943
2021-03-01	33	15	99	A	1	119.578	214.154	1.79091	95.04	97.6096	2.39044	5.44074	136.952	140.306	359.759	245.269	251.276	644.296
2021-03-02			100	A	1	116.317	215.241	1.85047	94.6	97.2983	2.70169	5.55347	133.834	137.55	352.692	247.655	254.531	652.645
2021-03-03			101	A	1	129.362	220.676	1.70588	94.74	97.1896	2.81039	5.68324	148.639	152.937	392.145	253.56	260.892	668.954
2021-03-04			102	A	1	126.114	221.787	1.75862	95.18	97.1777	2.82233	6.11712	144.225	148.414	380.547	253.637	261.003	669.239
2021-03-05			103	A	1	128.289	208.741	1.62712	94.76	96.9644	3.0356	6.14616	147.408	152.023	389.802	239.85	247.359	634.254
2021-03-06			104	A	1	130.492	204.437	1.56667	94.26	97.2362	2.76382	6.03015	150.754	155.039	397.535	236.181	242.894	622.805
2021-03-07			105	A	1	121.832	218.645	1.79464	94.43	97.4539	2.54609	6.0454	140.474	144.144	369.6	252.101	258.687	663.301
2021-03-08	34	16	106	A	1	119.682	225.22	1.88182	92.03	97.4125	2.58754	6.1277	141.607	145.368	372.739	266.478	273.556	701.426
2021-03-09			107	A	1	132.782	224.205	1.68852	96.03	97.1503	2.84974	6.18061	150.506	154.921	397.232	254.133	261.587	670.737
2021-03-10			108	A	1	126.252	223.117	1.76724	97.74	96.9989	3.00113	5.56459	145.054	149.542	383.442	256.346	264.277	677.634
2021-03-11			109	A	1	130.605	216.587	1.65833	94.37	97.2003	2.79975	5.83804	150.659	154.999	397.433	249.843	257.04	659.076
2021-03-12			110	A	1	128.442	207.902	1.61864	94.56	97.3671	2.6329	5.32849	147.944	151.944	389.601	239.468	245.944	630.625
2021-03-13			111	A	1	119.8	216.728	1.80909	95.52	97.3684	2.63158	4.55561	136.544	140.235	359.576	247.021	253.697	650.505
2021-03-14			112	A	1	127.437	211.306	1.65812	95.77	97.2515	2.74855	5.16281	144.856	148.95	381.922	240.188	246.976	633.273
2021-03-15	35	17	113	A	1	131.794	200.414	1.52066	95.01	97.1165	2.88354	5.41755	151.042	155.527	398.787	229.684	236.504	606.42
2021-03-16			114	A	1	117.66	214.62	1.82407	94.9	96.6633	3.33667	5.26118	134.966	139.625	358.013	246.188	254.686	653.042
2021-03-17			115	A	1	130.733	232.051	1.775	94.86	96.9121	3.08789	5.11314	150.019	154.799	396.92	266.283	274.768	704.533
2021-03-18			116	A	1	111.123	227.694	2.04902	94.41	97.9776	2.02236	5.65256	128.125	130.769	335.306	262.53	267.949	687.048
2021-03-19			117	A	1	111.123	221.157	1.9902	93.81	98.6094	1.39064	5.27181	128.951	130.769	335.306	256.637	260.256	667.324
2021-03-20			118	A	1	119.839	216.799	1.80909	95.92	98.2319	1.76805	5.18051	136.004	138.452	355.005	246.044	250.472	642.236
2021-03-21			119	A	1	128.554	211.352	1.64407	95.94	97.9726	2.02744	5.19224	145.877	148.896	381.784	239.832	244.795	627.679
2021-03-22	36	18	120	A	1	122.044	222.295	1.82143	96.03	97.8383	2.16169	5.57291	139.948	143.04	366.768	254.904	260.536	668.042
2021-03-23			121	A	1	122.071	234.332	1.91964	94.2	97.8589	2.14106	5.40302	141.058	144.144	369.6	270.781	276.705	709.501
2021-03-24			122	A	1	122.071	236.512	1.9375	95.35	97.5862	2.41384	5.21339	139.355	142.802	366.16	270.001	276.68	709.435
2021-03-25			123	A	1	124.251	228.883	1.84211	95.79	97.7816	2.21837	5.37861	141.281	144.487	370.479	260.255	266.16	682.461
2021-03-26			124	A	1	123.228	217.012	1.76106	95.05	98.289	1.711	4.89572	141.127	143.583	368.162	248.533	252.859	648.356
2021-03-27			125	A	1	121.047	214.831	1.77477	95.77	98.4381	1.56192	4.8593	137.598	139.781	358.413	244.205	248.08	636.102
2021-03-28			126	A	1	116.723	229.083	1.96262	95.88	98.452	1.54799	4.97833	132.508	134.591	345.106	260.062	264.151	677.31
2021-03-29	37	19	127	A	1	123.282	218.198	1.76991	95.08	98.5265	1.47353	5.46953	141.109	143.219	367.229	249.75	253.485	649.963
2021-03-30			128	A	1	125.464	214.925	1.71304	95.64	97.3681	2.63191	5.46245	142.768	146.628	375.968	244.569	251.179	644.05
2021-03-31			129	A	1	123.282	229.108	1.85841	95.1	98.027	1.97303	5.86913	141.109	143.949	369.1	262.238	267.516	685.938
2021-04-01			130	A	1	127.674	218.245	1.7094	95.49	98.2587	1.74129	5.59701	145.522	148.101	379.747	248.756	253.165	649.14
2021-04-02			131	A	1	127.687	210.63	1.64957	95.63	98.2236	1.7764	5.59006	145.342	147.97	379.411	239.752	244.088	625.865
2021-04-03			132	A	1	120.074	219.408	1.82727	95.67	98.3607	1.63934	5.32787	136.612	138.889	356.125	249.627	253.788	650.738
2021-04-04			133	A	1	123.376	227.099	1.84071	95.76	97.1826	2.81743	6.04443	140.251	144.317	370.043	258.161	265.645	681.141
2021-04-05	38	20	134	A	1	125.587	222.78	1.77391	95.79	97.1464	2.8536	6.0794	142.68	146.871	376.592	253.102	260.536	668.042
2021-04-06			135	A	1	128.877	222.805	1.72881	95.36	97.5823	2.41775	6.04437	147.059	150.702	386.416	254.237	260.536	668.042
2021-04-07			136	A	1	119.061	226.106	1.89908	95.41	98.281	1.71898	5.64275	135.775	138.15	354.23	257.848	262.357	672.711
2021-04-08			137	A	1	122.338	228.291	1.86607	95.35	98.2548	1.7452	5.38519	139.616	142.096	364.348	260.534	265.161	679.9
2021-04-09			138	A	1	129.998	219.576	1.68908	95.47	98.3688	1.63118	5.21728	148.176	150.633	386.238	250.28	254.43	652.386
2021-04-10			139	A	1	122.364	211.952	1.73214	95.33	98.7531	1.24688	4.82544	139.651	141.414	362.6	241.895	244.949	628.076
2021-04-11			140	A	1	121.272	218.508	1.8018	95.34	98.1297	1.87032	4.82544	138.404	141.042	361.646	249.377	254.13	651.614
2021-04-12	39	21	141	A	1	125.642	227.248	1.8087	95.42	98.4301	1.5699	5.14578	143.284	145.57	373.255	259.158	263.291	675.105
2021-04-13			142	A	1	119.1	228.365	1.91743	95.29	98.5652	1.43481	5.12789	135.995	137.975	353.781	260.761	264.557	678.351
2021-04-14			143	A	1	124.563	229.458	1.84211	96.17	98.2816	1.71838	5.26641	140.932	143.396	367.683	259.612	264.151	677.31
2021-04-15			144	A	1	132.212	228.365	1.72727	95.28	98.588	1.41197	5.09809	151.193	153.359	393.227	261.152	264.892	679.211
2021-04-16			145	A	1	121.311	214.208	1.76577	95.04	98.1238	1.87617	5.29081	138.837	141.491	362.798	245.153	249.841	640.617
2021-04-17			146	A	1	123.524	212.068	1.71681	95.13	98.1373	1.86273	5.31316	141.268	143.949	369.1	242.53	247.134	633.676
2021-04-18			147	A	1	123.538	227.397	1.84071	95.12	97.8995	2.10053	5.53888	141.285	144.317	370.043	260.065	265.645	681.141
2021-04-19	40	22	148	A	1	123.538	238.33	1.9292	94.86	96.665	3.33501	5.88014	141.675	146.563	375.802	273.32	282.75	724.999
2021-04-20			149	A	1	119.165	229.583	1.92661	94.79	97.0891	2.91092	5.70891	136.763	140.863	361.188	263.488	271.388	695.867
2021-04-21			150	A	1	118.071	227.397	1.92593	94.87	97.4173	2.58275	5.27834	135.406	138.996	356.4	260.782	267.696	686.401
2021-04-22			151	A	1	121.365	235.075	1.93694	95.07	97.8628	2.13723	5.5743	138.733	141.762	363.493	268.716	274.585	704.064
2021-04-23			152	A	1	130.14	231.846	1.78151	94.63	98.4658	1.53421	4.92958	149.648	151.98	389.691	266.6	270.754	694.24
2021-04-24			153	A	1	121.418	222.052	1.82883	95.2	98.125	1.875	4.6875	138.75	141.401	362.567	253.75	258.599	663.074
2021-04-25			154	A	1	118.136	237.366	2.00926	95.42	98.2535	1.74651	4.61577	134.731	137.125	351.604	270.709	275.521	706.463
2021-04-26	41	23	155	A	1	125.821	250.547	1.9913	95.42	98.2909	1.70908	4.61577	143.463	145.958	374.25	285.679	290.646	745.246
2021-04-27			156	A	1	119.256	229.759	1.92661	95.63	98.3819	1.61812	4.66766	135.673	137.905	353.602	261.389	265.688	681.252
2021-04-28			157	A	1	124.726	230.853	1.85088	95.96	98.3199	1.68015	4.66708	141.879	144.304	370.01	262.601	267.089	684.843
2021-04-29			158	A	1	132.458	223.317	1.68595	95.65	98.2443	1.7557	4.60715	150.666	153.359	393.227	254.016	258.555	662.962
2021-04-30			159	A	1	121.524	215.678	1.77477	95.69	98.3443	1.65567	4.606	138.18	140.506	360.273	245.238	249.367	639.403
2021-05-01			160	A	1	123.727	220.081	1.77876	95.78	98.0721	1.92786	4.60199	140.547	143.31	367.462	250	254.914	653.627
2021-05-02			161	A	1	123.741	225.58	1.82301	95.79	98.0721	1.92786	4.60199	140.547	143.31	367.462	256.219	261.256	669.886
2021-05-03	42	24	162	A	1	123.754	223.415	1.80531	95.82	98.5325	1.46748	4.60142	140.53	142.623	365.699	253.7	257.478	660.201
2021-05-04			163	A	1	119.387	216.867	1.81651	95.92	98.2733	1.72671	4.65839	135.404	137.783	353.289	245.963	250.284	641.755
2021-05-05			164	A	1	118.291	219.058	1.85185	94.99	98.0682	1.93176	4.61616	135.474	138.143	354.212	250.878	255.82	655.948
2021-05-06			165	A	1	121.591	225.655	1.85586	95.43	98.264	1.73598	4.69589	138.629	141.078	361.738	257.275	261.82	671.333
2021-05-07			166	A	1	130.382	222.417	1.70588	95.55	98.0661	1.93387	4.74111	148.472	151.399	388.204	253.275	258.27	662.23
2021-05-08			167	A	1	121.644	220.274	1.81081	95.62	98.1172	1.88279	4.73815	138.404	141.06	361.692	250.623	255.433	654.956
2021-05-09			168	A	1	118.356	222.466	1.87963	95.69	97.9691	2.0309	4.73461	134.563	137.352	352.185	252.928	258.171	661.977
2021-05-10	43	25	169	A	1	121.657	226.874	1.86486	95.74	98.1186	1.88139	4.73461	138.301	140.952	361.416	257.912	262.857	673.993
2021-05-11			170	A	1	124.986	228.045	1.82456	95.79	98.3313	1.66874	4.73225	141.968	144.377	370.197	259.029	263.425	675.447
2021-05-12			171	A	1	121.697	230.238	1.89189	95.92	98.3831	1.61692	4.72637	138.06	140.329	359.817	261.194	265.487	680.735
2021-05-13			172	A	1	123.904	218.202	1.76106	95.95	98.607	1.39303	4.72637	140.547	142.533	365.469	247.512	251.009	643.613
2021-05-14			173	A	1	114.073	217.177	1.90385	95.95	98.607	1.39303	4.72637	129.353	131.181	336.361	246.269	249.748	640.379
2021-05-15			174	A	1	125.041	228.145	1.82456	95.98	98.5323	1.46766	4.73881	141.791	143.903	368.982	258.706	262.56	673.231
2021-05-16			175	A	1	121.777	221.613	1.81982	95.73	98.6908	1.30923	4.67581	138.404	140.24	359.59	251.87	255.212	654.389
2021-05-17	44	26	176	A	1	114.11	223.831	1.96154	95.25	98.5587	1.44128	4.41158	130.342	132.248	339.098	255.671	259.41	665.154
2021-05-18			177	A	1	119.596	231.512	1.93578	95.42	98.2114	1.78862	4.66542	136.335	138.818	355.944	263.915	268.721	689.029
2021-05-19			178	A	1	123.985	234.804	1.89381	95.2	98.3695	1.6305	4.67829	141.728	144.078	369.43	268.406	272.855	699.628
2021-05-20			179	A	1	127.291	232.635	1.82759	96.03	98.3835	1.61651	4.66302	144.243	146.613	375.93	263.616	267.947	687.045
2021-05-21			180	A	1	125.11	215.101	1.7193	96.4	97.8571	2.14295	4.80614	141.211	144.304	370.01	242.785	248.101	636.157
2021-05-22			181	A	1	106.453	215.101	2.02062	95.39	97.8961	2.10394	4.58359	121.478	124.089	318.176	245.46	250.736	642.912
2021-05-23			182	A	1	124.053	222.857	1.79646	95.46	97.9099	2.09011	4.46809	141.427	144.446	370.374	254.068	259.491	665.362
2021-05-24	45	27	183	A	1	121.871	227.273	1.86486	95.45	98.1092	1.89081	4.44528	138.993	141.672	363.261	259.204	264.199	677.434
2021-05-25			184	A	1	124.108	232.839	1.87611	95.89	97.8928	2.10723	4.83791	140.898	143.931	369.053	264.339	270.029	692.383
2021-05-26			185	A	1	123.063	234.04	1.90179	96.33	98.0514	1.94862	4.81569	139.01	141.772	363.518	264.366	269.62	691.334
2021-05-27			186	A	1	125.275	240.659	1.92105	95.85	97.9169	2.08307	4.55283	142.198	145.223	372.366	273.17	278.981	715.336
2021-05-28			187	A	1	127.473	227.473	1.78448	96.23	97.6519	2.34812	4.72108	144.117	147.583	378.417	257.175	263.359	675.279
2021-05-29			188	A	1	121.991	209.913	1.72072	96.35	97.6785	2.32154	4.77964	137.803	141.078	361.738	237.12	242.755	622.45
2021-05-30			189	A	1	116.548	224.299	1.92453	96.16	97.5367	2.4633	4.70266	131.874	135.204	346.677	253.794	260.204	667.19
2021-05-31	46	28	190	A	1	120.959	243.017	2.00909	94.98	97.6439	2.35605	4.66171	138.591	141.935	363.937	278.443	285.161	731.183
2021-06-01			191	A	1	124.299	249.698	2.00885	94.77	97.8659	2.13411	4.71019	142.695	145.806	373.863	286.652	292.903	751.034
2021-06-02			192	A	1	114.399	245.298	2.14423	94.42	97.9414	2.0586	4.71079	131.346	134.107	343.864	281.637	287.556	737.324
2021-06-03			193	A	1	136.399	266.197	1.95161	94.73	97.9154	2.08465	4.6115	156.665	160	410.256	305.749	312.258	800.662
2021-06-04			194	A	1	116.612	238.724	2.04717	94.98	97.7823	2.21774	4.6371	133.569	136.598	350.251	273.438	279.639	717.024
2021-06-05			195	A	1	123.212	238.724	1.9375	95.03	98.1108	1.88917	4.65995	141.058	143.774	368.651	273.3	278.562	714.262
2021-06-06			196	A	1	125.426	234.349	1.86842	95.77	97.5366	2.46342	5.21446	142.553	146.154	374.753	266.35	273.077	700.197
2021-06-07	47	29	197	A	1	118.89	226.772	1.90741	95.89	97.9893	2.01074	5.17048	134.882	137.65	352.948	257.275	262.554	673.216
2021-06-08			198	A	1	114.487	225.672	1.97115	95.9	97.8386	2.16142	5.04748	129.935	132.806	340.527	256.122	261.78	671.231
2021-06-09			199	A	1	111.233	233.48	2.09901	96.08	97.5306	2.46944	5.08855	125.967	129.156	331.169	264.405	271.1	695.128
2021-06-10			200	A	1	126.666	278.665	2.2	96.65	97.1482	2.85183	5.08369	142.591	146.777	376.352	313.701	322.91	827.974
2021-06-11			201	A	1	118.969	278.696	2.34259	96.62	97.2077	2.79226	5.00124	134.028	137.878	353.534	313.974	322.992	828.186
2021-06-12			202	A	1	119.034	272.236	2.28704	96.09	96.1058	3.89416	5.10484	134.798	140.26	359.64	308.288	320.779	822.511
2021-06-13			203	A	1	115.766	272.326	2.35238	95.64	97.5038	2.49624	4.89212	131.711	135.083	346.367	309.834	317.767	814.786
2021-06-14	48	30	204	A	1	114.702	253.667	2.21154	95.52	97.6128	2.38723	4.83729	130.67	133.865	343.245	288.981	296.048	759.098
2021-06-15			205	A	1	111.43	272.507	2.44554	95.71	97.7024	2.29755	4.72065	126.805	129.787	332.786	310.107	317.399	813.844
2021-06-16			206	A	1	103.707	252.648	2.43617	95.19	97.0874	2.91262	4.77872	118.522	122.078	313.02	288.74	297.403	762.571
2021-06-17			207	A	1	118.049	246.028	2.08411	94.4	97.6602	2.33978	4.61597	136.063	139.323	357.238	283.571	290.365	744.525
2021-06-18			208	A	1	123.607	251.628	2.03571	94.78	97.6691	2.33088	4.85179	141.88	145.266	372.477	288.827	295.72	758.256
2021-06-19			209	A	1	119.205	219.647	1.84259	95.37	97.6193	2.38065	4.59756	136.037	139.355	357.32	250.661	256.774	658.395
2021-06-20			210	A	1	114.854	216.455	1.88462	95.38	97.796	2.20403	4.65995	130.982	133.934	343.421	246.851	252.415	647.217
2021-06-21	49	31	211	A	1	117.062	208.724	1.78302	95.47	97.8097	2.19033	4.7709	133.434	136.422	349.8	237.915	243.243	623.701
2021-06-22			212	A	1	112.682	218.736	1.94118	95.72	97.9653	2.03466	4.63451	128.109	130.769	335.306	248.681	253.846	650.888
2021-06-23			213	A	1	86.2069	235.411	2.73077	95.72	97.6125	2.38753	4.37296	98.0146	100.412	257.467	267.655	274.202	703.082
2021-06-24			214	A	1	151.482	223.352	1.47445	94.35	97.7687	2.23129	4.32233	174.678	178.665	458.114	257.555	263.432	675.468
2021-06-25			215	A	1	119.429	263.187	2.2037	92.49	97.9188	2.08117	4.20135	140.479	143.464	367.857	309.573	316.153	810.649
2021-06-26			216	A	1	120.549	272.064	2.25688	94.05	97.8762	2.12385	4.35005	139.458	142.484	365.343	314.739	321.569	824.535
2021-06-27			217	A	1	117.257	215.708	1.83962	92.98	98.4201	1.5799	4.33825	137.27	139.474	357.625	252.525	256.579	657.895
2021-06-28	50	32	218	A	1	115.108	228.002	1.98077	93.4	98.2592	1.74081	3.90716	134.107	136.483	349.956	265.635	270.341	693.183
2021-06-29			219	A	1	125.097	249.087	1.99115	93.57	98.0559	1.94412	3.97837	145.487	148.372	380.441	289.687	295.431	757.515
2021-06-30			220	A	1	124.017	273.502	2.20536	93.43	98.4008	1.59917	4.10111	144.442	146.789	376.382	318.545	323.722	830.057
2021-07-01			221	A	1	117.399	251.412	2.14151	93.6	98.5317	1.46832	4.16023	136.528	138.562	355.287	292.375	296.732	760.851
2021-07-02			222	A	1	111.924	221.631	1.9802	93.38	98.2438	1.7562	3.95145	130.424	132.755	340.397	258.264	262.881	674.054
2021-07-03			223	A	1	129.683	226.114	1.74359	93.29	98.2554	1.74464	3.82528	151.202	153.887	394.581	263.634	268.315	687.988
2021-07-04			224	A	1	120.843	229.49	1.89908	93.55	98.1434	1.85663	3.59722	140.536	143.195	367.167	266.89	271.939	697.28
2021-07-05	51	33	225	A	1	124.169	228.381	1.83929	93.46	98.0898	1.91017	3.52349	144.553	147.368	377.868	265.875	271.053	695.007
2021-07-06			226	A	1	121.965	231.733	1.9	93.48	97.7543	2.24574	3.63965	141.972	145.234	372.394	269.747	275.944	707.549
2021-07-07			227	A	1	124.21	229.566	1.84821	93.12	97.6286	2.37139	3.58948	145.134	148.659	381.178	268.239	274.754	704.499
2021-07-08			228	A	1	131.988	220.719	1.67227	92.99	97.8458	2.15417	3.58162	154.425	157.825	404.679	258.24	263.926	676.733
2021-07-09			229	A	1	125.333	217.391	1.73451	92.65	98.1503	1.84968	3.54305	147.193	149.967	384.53	255.308	260.119	666.973
2021-07-10			230	A	1	110.926	221.852	2	92.77	98.1137	1.8863	3.56446	130.09	132.591	339.976	260.18	265.182	679.953
2021-07-11			231	A	1	125.347	228.508	1.82301	93.08	97.7438	2.25622	3.85114	146.525	149.907	384.377	267.116	273.282	700.723
2021-07-12	52	34	232	A	1	127.579	221.877	1.73913	93.24	97.6178	2.38219	3.884	148.887	152.52	391.077	258.933	265.252	680.133
2021-07-13			233	A	1	117.608	215.245	1.83019	92.9	97.4659	2.53411	3.69071	137.752	141.333	362.393	252.112	258.667	663.248
2021-07-14			234	A	1	115.402	228.584	1.98077	93.48	97.5459	2.45415	3.68122	134.332	137.712	353.107	266.081	272.775	699.424
2021-07-15			235	A	1	132.061	243.036	1.84034	90.65	97.9086	2.09138	3.64993	158.519	161.905	415.14	291.728	297.959	763.998
2021-07-16			236	A	1	118.757	226.415	1.90654	91.46	97.7942	2.20579	3.35491	141.329	144.516	370.555	269.449	275.527	706.479
2021-07-17			237	A	1	123.237	226.491	1.83784	91.84	98.145	1.85502	3.4206	146.033	148.794	381.522	268.386	273.458	701.176
2021-07-18			238	A	1	124.375	227.651	1.83036	92.58	97.9368	2.0632	3.59102	146.252	149.333	382.906	267.694	273.333	700.855
2021-07-19	53	35	239	A	1	122.209	242.195	1.98182	92.77	97.8366	2.16343	3.49277	143.36	146.53	375.718	284.113	290.396	744.604
2021-07-20			240	A	1	117.778	257.778	2.18868	92.82	97.8893	2.11075	3.49186	138.111	141.089	361.766	302.28	308.798	791.79
2021-07-21			241	A	1	141.158	236.746	1.67717	92.94	97.7228	2.27716	3.6825	165.257	169.108	433.61	277.163	283.622	727.235
2021-07-22			242	A	1	122.263	234.523	1.91818	93.21	97.5211	2.47891	3.85464	142.764	146.393	375.368	273.848	280.809	720.023
2021-07-23			243	A	1	113.409	253.502	2.23529	93.05	97.1265	2.87349	3.78364	132.623	136.546	350.118	296.45	305.221	782.618
2021-07-24			244	A	1	124.541	254.642	2.04464	92.1	97.7789	2.22105	3.62728	147.194	150.538	385.994	300.959	307.796	789.22
2021-07-25			245	A	1	147.942	230.256	1.55639	92.75	97.1671	2.8329	3.74674	173.629	178.691	458.183	270.235	278.114	713.112
2021-07-26	54	36	246	A	1	115.723	228.107	1.97115	93.06	97.944	2.05595	3.53936	135.329	138.169	354.28	266.753	272.353	698.341
2021-07-27			247	A	1	125.751	244.825	1.9469	93.28	97.5724	2.42763	4.01142	146.696	150.346	385.502	285.603	292.709	750.536
2021-07-28			248	A	1	120.2	221.48	1.84259	92.8	97.6501	2.34987	3.53786	140.992	144.385	370.218	259.791	266.043	682.161
2021-07-29			249	A	1	119.14	232.714	1.95327	92.37	97.7306	2.26945	3.43697	140.365	143.624	368.267	274.17	280.537	719.325
2021-07-30			250	A	1	121.381	223.831	1.84404	91.67	97.8189	2.1811	3.52941	144.085	147.297	377.685	265.697	271.622	696.466
2021-07-31			251	A	1	114.712	227.197	1.98058	90.18	97.7545	2.24553	3.36157	138.497	141.678	363.277	274.304	280.605	719.501
2021-08-01			252	A	1	127.034	216.18	1.70175	90.31	97.6494	2.35057	3.35796	153.123	156.809	402.074	260.578	266.85	684.231
2021-08-02	55	37	253	A	1	119.287	218.506	1.83178	91.5	96.9496	3.0504	3.54111	141.91	146.375	375.32	259.947	268.126	687.502
2021-08-03			254	A	1	120.455	225.296	1.87037	92.85	96.8501	3.14992	3.45053	141.158	145.749	373.715	264.018	272.605	698.986
2021-08-04			255	A	1	120.455	227.526	1.88889	91.94	96.7265	3.2735	3.37909	142.555	147.38	377.897	269.271	278.384	713.806
2021-08-05			256	A	1	123.801	233.103	1.88288	91.47	97.5448	2.45521	3.42402	147.313	151.02	387.232	277.372	284.354	729.112
2021-08-06			257	A	1	117.135	221.999	1.89524	91.78	95.6476	4.35243	3.09565	138.907	145.228	372.38	263.262	275.242	705.749
2021-08-07			258	A	1	123.856	218.701	1.76577	90.46	96.6702	3.32975	3.47744	149.033	154.167	395.299	263.158	272.222	698.006
2021-08-08			259	A	1	119.433	223.239	1.86916	90.59	97.103	2.897	3.50054	143.509	147.79	378.949	268.24	276.243	708.316
2021-08-09	56	38	260	A	1	121.706	227.78	1.87156	91.49	97.0912	2.90875	3.32049	144.774	149.111	382.335	270.952	279.07	715.564
2021-08-10			261	A	1	128.434	227.831	1.77391	91.26	97.163	2.83697	3.42302	153.17	157.642	404.211	271.71	279.644	717.035
2021-08-11			262	A	1	119.526	240.17	2.00935	91.68	97.2554	2.74463	3.4341	141.872	145.876	374.041	285.07	293.115	751.577
2021-08-12			263	A	1	121.774	220.087	1.80734	91.33	97.6764	2.32363	2.71265	114.604	117.33	300.847	207.129	212.056	543.733
2021-08-13			264	A	1	118.449	222.371	1.87736	91.34	96.7097	3.29026	3.41015	141.202	146.006	374.373	265.086	274.105	702.833
2021-08-14			265	A	1	124.106	221.377	1.78378	91	96.429	3.57095	3.42383	148.455	153.953	394.751	264.812	274.619	704.15
2021-08-15			266	A	1	123.029	225.926	1.83636	91.62	96.4784	3.52159	3.33555	146.179	151.515	388.5	268.439	278.237	713.428
2021-08-16	57	39	267	A	1	126.426	226.001	1.78761	91.72	96.4143	3.58566	3.35989	150.066	155.647	399.096	268.26	278.237	713.428
2021-08-17			268	A	1	122.006	226.103	1.85321	91.52	96.5379	3.46205	3.39547	145.14	150.345	385.5	268.975	278.621	714.412
2021-08-18			269	A	1	123.18	228.443	1.85455	91.41	96.4386	3.56142	3.45472	146.725	152.144	390.112	272.109	282.158	723.481
2021-08-19			270	A	1	117.647	235.294	2	91.18	96.4807	3.51934	3.41228	140.506	145.631	373.413	281.012	291.262	746.826
2021-08-20			271	A	1	127.803	221.973	1.73684	91.12	96.3161	3.68386	3.41594	152.713	158.554	406.548	265.238	275.382	706.109
2021-08-21			272	A	1	125.617	226.559	1.80357	91.06	97.318	2.68204	3.44643	150.194	154.334	395.728	270.886	278.352	713.723
2021-08-22			273	A	1	127.903	228.879	1.78947	90.28	96.0888	3.91122	3.61348	154.283	160.563	411.701	276.086	287.324	736.728
2021-08-23	58	40	274	A	1	116.749	235.743	2.01923	90.61	97.5051	2.49494	3.60081	140.256	143.845	368.834	283.21	290.456	744.76
2021-08-24			275	A	1	116.762	222.297	1.90385	90.31	95.8181	4.18189	3.51874	140.75	146.893	376.648	267.966	279.661	717.08
2021-08-25			276	A	1	124.649	230.208	1.84685	90.36	95.9134	4.0866	3.62652	150.203	156.603	401.545	277.402	289.221	741.593
2021-08-26			277	A	1	117.951	230.285	1.95238	90.45	95.9405	4.05954	3.46414	142.084	148.096	379.733	277.402	289.14	741.384
2021-08-27			278	A	1	109.062	229.368	2.10309	90.52	96.8222	3.17782	3.38066	131.17	135.475	347.371	275.862	284.916	730.554
2021-08-28			279	A	1	121.444	230.518	1.89815	89.51	95.8829	4.11708	3.55629	147.723	154.066	395.04	280.399	292.439	749.845
2021-08-29			280	A	1	107.974	238.443	2.20833	90.28	96.6757	3.32429	3.45997	130.258	134.737	345.479	287.653	297.544	762.933
2021-08-30	59	41	281	A	1	118.15	218.296	1.84762	88.97	96.4055	3.59455	3.38796	144.608	150	384.615	267.181	277.143	710.623
2021-08-31			282	A	1	114.8	220.597	1.92157	89.01	96.9021	3.09789	3.41457	140.438	144.928	371.609	269.861	278.488	714.072
2021-09-01			283	A	1	120.441	228.501	1.8972	88.48	96.4256	3.5744	3.44971	148.241	153.736	394.194	281.241	291.667	747.863
2021-09-02			284	A	1	112.587	208.286	1.85	90.78	98.2172	1.78282	3.2685	135.062	137.514	352.599	249.865	254.4	652.309
2021-09-03			285	A	1	120.495	226.351	1.8785	88.28	96.4023	3.59772	3.44492	148.632	154.179	395.33	279.205	289.625	742.629
2021-09-04			286	A	1	114.891	216.265	1.88235	88.78	97.2096	2.79044	3.343	140.903	144.948	371.662	265.23	272.844	699.599
2021-09-05			287	A	1	119.423	228.707	1.91509	88.27	96.1768	3.82316	3.43389	147.365	153.223	392.881	282.219	293.437	752.404
2021-09-06	60	42	288	A	1	119.49	222.072	1.85849	88.4	97.4444	2.55556	3.36111	147.222	151.083	387.393	273.611	280.787	719.966
2021-09-07			289	A	1	119.544	218.789	1.83019	88.53	97.016	2.98404	3.4143	147.12	151.645	388.834	269.257	277.539	711.639
2021-09-08			290	A	1	113.995	212.19	1.86139	88.6	97.4612	2.53885	3.44062	140.122	143.772	368.647	260.821	267.616	686.194
2021-09-09			291	A	1	115.163	212.261	1.84314	88.68	96.2419	3.75815	3.39759	141.451	146.974	376.857	260.713	270.893	694.598
2021-09-10			292	A	1	116.345	208.969	1.79612	88.46	96.8428	3.15716	3.53268	143.255	147.925	379.294	257.302	265.69	681.257
2021-09-11			293	A	1	117.527	210.193	1.78846	87.3	96.2216	3.77837	3.35542	146.623	152.381	390.72	262.23	272.527	698.788
2021-09-12			294	A	1	113.045	211.395	1.87	87.62	96.7969	3.20315	3.48412	140.489	145.138	372.148	262.714	271.408	695.918
2021-09-13	61	43	295	A	1	119.842	209.158	1.74528	87.61	96.7814	3.21855	3.42937	148.981	153.936	394.706	260.014	268.661	688.874
2021-09-14			296	A	1	106.311	206.967	1.94681	87.03	96.1076	3.89243	3.32626	133.05	138.439	354.971	259.023	269.514	691.062
2021-09-15			297	A	1	123.317	219.482	1.77982	86.69	96.261	3.73898	3.34092	154.962	160.981	412.771	275.803	286.516	734.656
2021-09-16			298	A	1	116.582	216.186	1.85437	86.37	95.9749	4.02512	3.38281	147.017	153.183	392.776	272.623	284.057	728.352
2021-09-17			299	A	1	118.872	226.424	1.90476	86.55	96.2361	3.7639	3.37896	149.701	155.556	398.86	285.144	296.296	759.734
2021-09-18			300	A	1	117.847	218.697	1.85577	86.44	96.044	3.95601	3.31334	148.529	154.647	396.53	275.636	286.989	735.869
2021-09-19			301	A	1	112.232	218.796	1.94949	86.56	96.0896	3.91038	3.28243	141.287	147.037	377.018	275.439	286.648	734.994
2021-09-20	62	44	302	A	1	122.505	224.592	1.83333	86.6	96.0331	3.96689	3.25342	154.11	160.475	411.476	282.534	294.205	754.372
2021-09-21			303	A	1	122.56	213.345	1.74074	85.46	95.4447	4.55531	3.16703	156.182	163.636	419.58	271.873	284.848	730.381
2021-09-22			304	A	1	125.979	215.64	1.71171	85.99	96.2958	3.70424	3.30223	159.368	165.499	424.356	272.793	283.286	726.375
2021-09-23			305	A	1	115.804	206.63	1.78431	85.82	95.602	4.39798	3.30209	147.08	153.846	394.477	262.437	274.51	703.871
2021-09-24			306	A	1	122.713	215.885	1.75926	86.06	95.5409	4.45915	3.27963	155.351	162.602	416.927	273.303	286.058	733.483
2021-09-25			307	A	1	121.619	237.554	1.95327	85.77	95.5543	4.44573	3.23326	154.446	161.631	414.44	301.674	315.71	809.513
2021-09-26			308	A	1	135.289	264.893	1.95798	85.59	95.4414	4.55861	3.11143	172.214	180.44	462.666	337.192	353.298	905.892
2021-09-27	63	45	309	A	1	122.839	222.93	1.81481	85.6	95.2091	4.79085	3.18425	156.318	164.184	420.984	283.688	297.963	764.007
2021-09-28			310	A	1	124.005	222.981	1.79817	85.97	96.1361	3.8639	2.99885	157.151	163.467	419.147	282.584	293.941	753.695
2021-09-29			311	A	1	126.323	225.333	1.78378	85.97	96.3647	3.63531	2.92845	160.127	166.168	426.071	285.632	296.407	760.018
2021-09-30			312	A	1	118.424	235.709	1.99038	86.16	96.5736	3.42643	2.96574	149.726	155.039	397.535	298.013	308.587	791.248
2021-10-01			313	A	1	127.548	226.626	1.77679	86.41	96.6964	3.30365	2.94456	160.873	166.37	426.589	285.837	295.603	757.957
2021-10-02			314	A	1	124.202	223.336	1.79817	86.57	96.6447	3.35532	2.95383	156.295	161.721	414.669	281.044	290.801	745.644
2021-10-03			315	A	1	109.402	211.966	1.9375	85.81	95.1071	4.89288	3.11233	138.969	146.119	374.663	269.253	283.105	725.91
2021-10-04	64	46	316	A	1	122.021	210.97	1.72897	85.58	95.6427	4.3573	3.12273	155.41	162.491	416.642	268.7	280.942	720.363
2021-10-05			317	A	1	103.834	213.373	2.05495	85.63	95.644	4.35603	3.07826	132.133	138.151	354.233	271.526	283.893	727.93
2021-10-06			318	A	1	132.39	217.987	1.64655	84.84	94.1806	5.81941	3.10759	170.038	180.545	462.935	279.977	297.276	762.247
2021-10-07			319	A	1	116.438	224.886	1.93137	83.46	92.772	7.22802	3.3234	152.012	163.855	420.142	293.592	316.466	811.451
2021-10-08			320	A	1	85.6262	227.195	2.65333	82.66	93.9052	6.09481	3.23552	112.867	120.192	308.185	299.473	318.91	817.719
2021-10-09			321	A	1	179.265	236.355	1.31847	82.95	93.6234	6.37659	3.10578	235.559	251.603	645.135	310.578	331.731	850.592
2021-10-10			322	A	1	117.687	233.09	1.98058	82.92	95.3455	4.6545	3.01681	147.967	155.191	397.925	293.061	307.368	788.123
2021-10-11	65	47	323	A	1	121.157	218.311	1.80189	83.3	93.8855	6.11452	3.16938	158.469	168.79	432.794	285.543	304.14	779.846
2021-10-12			324	A	1	122.342	219.529	1.79439	83.35	95.263	4.737	3.16796	159.892	167.843	430.367	286.91	301.176	772.247
2021-10-13			325	A	1	121.212	214.98	1.77358	83.71	94.6429	5.35714	3.27381	157.738	166.667	427.35	279.762	295.597	757.942
2021-10-14			326	A	1	114.364	210.43	1.84	83.9	95.6199	4.3801	3.0438	148.478	155.28	398.153	273.2	285.714	732.601
2021-10-15			327	A	1	120.096	204.735	1.70476	84.1	95.4364	4.56364	3.14121	155.579	163.018	417.995	265.224	277.907	712.582
2021-10-16			328	A	1	116.691	228.807	1.96078	83.66	94.4216	5.57839	3.22959	149.736	158.582	406.621	293.6	310.945	797.296
2021-10-17			329	A	1	121.295	211.695	1.74528	83.63	95.7526	4.24739	3.12966	157.973	164.981	423.027	275.708	287.938	738.302
2021-10-18	66	48	330	A	1	117.876	214.008	1.81553	83.97	95.4849	4.51508	3.26749	152.978	160.212	410.799	277.737	290.869	745.819
2021-10-19			331	A	1	119.089	219.856	1.84615	82.65	94.748	5.25204	3.09387	156.957	165.658	424.764	289.768	305.83	784.179
2021-10-20			332	A	1	105.36	214.155	2.03261	83.1	95.4354	4.56456	3.003	138.138	144.745	371.141	280.781	294.21	754.385
2021-10-21			333	A	1	138.618	206.209	1.4876	83.16	95.2274	4.77262	3.00165	181.6	190.701	488.978	270.149	283.688	727.405
2021-10-22			334	A	1	118.025	145.525	1.23301	83.67	96.5383	3.46165	3.08863	153.685	159.196	408.196	189.496	196.291	503.309
2020-11-23	19	1	1	A	2	91.623	86.4965	0.944048	0
2020-11-24			2	A	2	83.9878	87.5873	1.04286	0
2020-11-25			3	A	2	82.897	92.1684	1.11184	0
2020-11-26			4	A	2	102.553	96.1161	0.937234	0.01
2020-11-27			5	A	2	90.5718	100.829	1.11325	0
2020-11-28			6	A	2	81.842	105.631	1.29067	0.01
2020-11-29			7	A	2	102.62	110.699	1.07872	0.05
2020-11-30	20	2	8	A	2	92.7948	122.162	1.31647	0.11
2020-12-01			9	A	2	104.803	125.983	1.20208	0.02
2020-12-02			10	A	2	124.454	131.659	1.05789	0.04
2020-12-03			11	A	2	98.2533	134.716	1.37111	0.7
2020-12-04			12	A	2	98.264	138.334	1.40778	0.24
2020-12-05			13	A	2	89.5294	149.689	1.67195	0.26
2020-12-06			14	A	2	162.682	155.257	0.954362	4.02
2020-12-07	21	3	15	A	2	117.917	165.411	1.40278	0.73
2020-12-08			16	A	2	103.723	166.721	1.60737	9.37
2020-12-09			17	A	2	108.09	174.692	1.61616	1.73
2020-12-10			18	A	2	121.325	196.196	1.61712	0
2020-12-11			19	A	2	119.139	187.999	1.57798	17.93
2020-12-12			20	A	2	101.662	189.44	1.86344	24.47
2020-12-13			21	A	2	110.552	184.873	1.67228	34.53
2020-12-14	22	4	22	A	2	105.09	186.316	1.77292	35.76
2020-12-15			23	A	2	119.347	190.737	1.59817	42.97
2020-12-16			24	A	2	128.107	206.613	1.61282	48.59
2020-12-17			25	A	2	107.338	204.6	1.90612	53.8
2020-12-18			26	A	2	110.661	197.765	1.78713	61.14
2020-12-19			27	A	2	120.522	197.436	1.63818	63.83
2020-12-20			28	A	2	117.286	204.538	1.74393	70.51
2020-12-21	23	5	29	A	2	137.076	208.027	1.5176	73.59
2020-12-22			30	A	2	128.304	205.834	1.60427	79.62
2020-12-23			31	A	2	141.463	211.317	1.4938	83.38
2020-12-24			32	A	2	132.69	194.978	1.46942	88.63
2020-12-25			33	A	2	115.144	198.158	1.72095	90.15
2020-12-26			34	A	2	133.845	212.726	1.58934	91.88
2020-12-27			35	A	2	130.568	214.725	1.64454	92.8
2020-12-28	24	6	36	A	2	95.489	541.104	5.66667	91.65
2020-12-29			37	A	2	68.0646	209.353	3.07581	92.03	68.698	31.302	3.45634	80.5613	117.269	300.689	247.791	360.696	924.862
2020-12-30			38	A	2	135.031	214.184	1.58618	91.78	72.1658	27.8342	3.51837	160.281	222.102	569.492	254.235	352.293	903.316
2020-12-31			39	A	2	131.767	211.266	1.60333	93.13	83.2002	16.7998	3.32591	157.13	188.857	484.25	251.931	302.801	776.414
2021-01-01			40	A	2	129.599	207.029	1.59746	94.14	76.6934	23.3066	3.27869	149.956	195.526	501.349	239.548	312.345	800.884
2021-01-02			41	A	2	126.304	205.052	1.62348	93.75	82.1848	17.8152	3.3563	146.759	178.571	457.875	238.259	289.907	743.351
2021-01-03			42	A	2	128.515	209.798	1.63248	94.27	87.4984	12.5016	3.27453	148.496	169.713	435.161	242.417	277.053	710.391
2021-01-04	25	7	43	A	2	136.204	201.67	1.48065	94.4	87.3875	12.6125	3.24502	157.181	179.867	461.196	232.729	266.319	682.868
2021-01-05			44	A	2	135.135	196.77	1.4561	94.4	89.1368	10.8632	3.27038	155.913	174.915	448.499	227.025	254.693	653.059
2021-01-06			45	A	2	128.543	210.064	1.63419	94.63	90.6045	9.39555	3.26252	147.951	163.294	418.702	241.78	266.853	684.238
2021-01-07			46	A	2	125.247	210.503	1.6807	94.42	92.7639	7.23609	3.11748	144.468	155.738	399.327	242.808	261.749	671.15
2021-01-08			47	A	2	121.951	203.691	1.67027	95.51	89.326	10.674	3.31997	139.063	155.68	399.18	232.273	260.028	666.739
2021-01-09			48	A	2	129.642	203.472	1.56949	96.39	89.3855	10.6145	3.35196	146.493	163.889	420.228	229.919	257.222	659.544
2021-01-10			49	A	2	114.261	188.31	1.64808	94.66	90.3805	9.61952	3.31184	131.463	145.455	372.96	216.66	239.72	614.667
2021-01-11	26	8	50	A	2	102.175	188.31	1.84301	94.9	90.8059	9.1941	3.43045	117.291	129.167	331.197	216.168	238.056	610.399
2021-01-12			51	A	2	106.593	193.516	1.81546	94.95	90.0668	9.93319	3.44132	122.274	135.759	348.101	221.984	246.466	631.964
2021-01-13			52	A	2	121.978	196.374	1.60991	96.06	86.639	13.361	3.50082	139.781	161.337	413.685	225.035	259.738	665.996
2021-01-14			53	A	2	109.914	191.69	1.744	92.39	88.2573	11.7427	3.67363	128.899	146.049	374.486	224.8	254.71	653.103
2021-01-15			54	A	2	115.448	197.141	1.70762	92.46	91.6602	8.33981	3.7037	135.975	148.347	380.377	232.194	253.32	649.539
2021-01-16			55	A	2	123.145	200	1.62411	94.12	90.3805	9.61954	4.14811	142.512	157.68	404.307	231.454	256.089	656.638
2021-01-17			56	A	2	124.271	202.573	1.63009	94.48	88.7424	11.2576	4.18357	143.256	161.429	413.919	233.519	263.143	674.725
2021-01-18	27	9	57	A	2	118.786	199.626	1.68056	91.86	91.6547	8.34529	5.03325	140.827	153.649	393.972	236.667	258.216	662.092
2021-01-19			58	A	2	119.886	206.995	1.72661	91.63	90	10	4.27451	142.484	158.315	405.936	246.013	273.348	700.892
2021-01-20			59	A	2	126.485	210.845	1.66696	91.18	91.5791	8.42091	5.14976	151.077	164.969	422.998	251.839	274.996	705.119
2021-01-21			60	A	2	129.899	204.646	1.57542	91.29	91.2073	8.79265	4.22572	154.856	169.784	435.344	243.963	267.482	685.851
2021-01-22			61	A	2	106.793	211.494	1.98041	91.03	92.577	7.42301	4.39589	127.665	137.902	353.594	252.83	273.102	700.262
2021-01-23			62	A	2	136.549	223.213	1.63468	90.98	93.3755	6.62452	4.09588	163.308	174.894	448.447	266.956	285.896	733.066
2021-01-24			63	A	2	133.26	216.52	1.62479	91.16	94.3736	5.6264	4.52215	159.064	168.547	432.172	258.446	273.854	702.191
2021-01-25	28	10	64	A	2	132.173	211.257	1.59833	91.67	94.1176	5.88235	4.60131	156.863	166.667	427.35	250.719	266.389	683.048
2021-01-26			65	A	2	129.999	222.871	1.71441	92.05	94.2846	5.7154	4.67387	153.626	162.938	417.791	263.377	279.343	716.263
2021-01-27			66	A	2	135.552	228.455	1.68537	92.63	94.9929	5.00712	4.67072	159.141	167.529	429.562	268.211	282.348	723.97
2021-01-28			67	A	2	134.509	215.325	1.60082	93.62	95.2881	4.71191	4.82714	156.21	163.934	420.345	250.064	262.429	672.896
2021-01-29			68	A	2	132.333	216.917	1.63917	93.97	95.4708	4.52922	5.07783	153.1	160.363	411.188	250.957	262.862	674.006
2021-01-30			69	A	2	137.878	232.848	1.6888	94.21	95.4696	4.53041	5.62484	159.074	166.622	427.236	268.643	281.392	721.517
2021-01-31			70	A	2	137.878	221.818	1.6088	94.56	95.4984	4.50165	5.42734	158.509	165.981	425.591	255.009	267.03	684.691
2021-02-01	29	11	71	A	2	138.996	206.067	1.48254	94.19	95.8217	4.17834	5.80892	160.51	167.509	429.509	237.962	248.338	636.765
2021-02-02			72	A	2	107.076	216.359	2.02062	94.63	95.6097	4.39031	6.03984	123.081	128.733	330.084	248.699	260.119	666.973
2021-02-03			73	A	2	145.711	227.288	1.55985	94.62	95.608	4.39198	6.08022	167.555	175.252	449.365	261.361	273.367	700.941
2021-02-04			74	A	2	134.702	224.136	1.66393	94.61	95.772	4.22803	5.90401	154.901	161.739	414.716	257.745	269.124	690.061
2021-02-05			75	A	2	142.447	211.02	1.4814	95.25	95.8628	4.13724	6.28153	162.714	169.737	435.223	241.044	251.447	644.737
2021-02-06			76	A	2	134.747	210.073	1.55902	94.98	96.4706	3.52941	6.05946	154.333	159.979	410.203	240.607	249.41	639.513
2021-02-07			77	A	2	108.251	238.264	2.20102	95.24	96.4543	3.54574	6.09464	123.659	128.205	328.731	272.177	282.182	723.544
2021-02-08	30	12	78	A	2	91.7026	269.583	2.93976	95.47	96.2991	3.70091	6.20594	104.481	108.497	278.197	307.15	318.954	817.831
2021-02-09			79	A	2	152.486	237.901	1.56014	94.54	96.3641	3.6359	6.24205	175.439	182.058	466.816	273.71	284.037	728.3
2021-02-10			80	A	2	138.152	216.844	1.5696	94.54	96.237	3.76303	6.15306	158.912	165.125	423.399	249.428	259.181	664.567
2021-02-11			81	A	2	145.905	213.109	1.46061	94.83	96.9705	3.02953	6.27456	167.322	172.549	442.433	244.391	252.026	646.221
2021-02-12			82	A	2	135.987	214.262	1.57561	95.17	97.0822	2.91777	6.32815	155.362	160.031	410.336	244.79	252.147	646.53
2021-02-13			83	A	2	141.515	218.795	1.54609	95.4	97.2149	2.78513	6.74228	161.311	165.932	425.467	249.401	256.547	657.812
2021-02-14			84	A	2	134.896	223.352	1.65574	95.2	97.4994	2.50063	6.61783	154.079	158.031	405.208	255.115	261.658	670.918
2021-02-15	31	13	85	A	2	142.652	226.584	1.58837	95.15	97.4097	2.59035	6.62118	163.002	167.337	429.069	258.908	265.793	681.521
2021-02-16			86	A	2	149.287	210.55	1.41037	94.99	97.4456	2.55438	6.61356	170.713	175.188	449.2	240.769	247.08	633.539
2021-02-17			87	A	2	132.714	213.227	1.60667	95.33	97.1493	2.85066	6.76085	151.362	155.804	399.497	243.189	250.325	641.858
2021-02-18			88	A	2	137.138	207.476	1.5129	95.32	97.1364	2.86363	6.68601	156.427	161.039	412.92	236.66	243.636	624.709
2021-02-19			89	A	2	123.866	218.868	1.76696	95.14	97.3328	2.66717	6.472	141.575	145.455	372.96	250.158	257.013	659.008
2021-02-20			90	A	2	142.683	246.765	1.72946	95.21	97.2591	2.74094	6.54288	162.941	167.532	429.57	281.799	289.74	742.924
2021-02-21			91	A	2	151.549	235.73	1.55547	95.69	97.4108	2.58924	6.69935	172.197	176.774	453.267	267.848	274.968	705.045
2021-02-22	32	14	92	A	2	146.034	222.591	1.52424	95.69	97.5365	2.46355	6.69935	165.913	170.103	436.162	252.891	259.278	664.816
2021-02-23			93	A	2	142.715	201.018	1.40853	95.87	97.4529	2.54705	6.68758	161.857	166.087	425.865	227.98	233.938	599.842
2021-02-24			94	A	2	131.666	199.602	1.51597	94.92	97.6296	2.37039	6.80695	150.843	154.505	396.167	228.673	234.225	600.577
2021-02-25			95	A	2	140.549	224.989	1.60079	94.91	97.4889	2.5111	6.78503	161.065	165.214	423.626	257.831	264.472	678.135
2021-02-26			96	A	2	145.024	222.296	1.53282	94.74	97.3193	2.68073	6.72087	166.434	171.018	438.508	255.114	262.141	672.156
2021-02-27			97	A	2	137.274	212.775	1.55	94.96	97.7434	2.25659	6.69371	157.201	160.83	412.385	243.661	249.287	639.197
2021-02-28			98	A	2	130.647	218.335	1.67119	94.73	97.6106	2.38943	6.71073	149.975	153.646	393.964	250.635	256.771	658.387
2021-03-01	33	15	99	A	2	138.427	216.944	1.5672	94.57	97.6821	2.31788	6.64799	159.195	162.973	417.879	249.491	255.411	654.899
2021-03-02			100	A	2	130.719	217.68	1.66525	94.89	97.6895	2.31052	6.79193	149.803	153.346	393.196	249.46	255.361	654.771
2021-03-03			101	A	2	145.152	227.258	1.56565	94.99	97.4759	2.5241	6.72248	166.159	170.462	437.082	260.147	266.884	684.317
2021-03-04			102	A	2	147.385	225.177	1.52782	94.94	97.4867	2.51333	6.63874	168.825	173.177	444.044	257.933	264.583	678.419
2021-03-05			103	A	2	142.984	213.589	1.4938	94.36	97.3304	2.66956	6.36097	164.772	169.291	434.08	246.136	252.887	648.429
2021-03-06			104	A	2	131.914	209.068	1.58487	93.77	96.7118	3.2882	7.86589	153.449	158.667	406.838	243.198	251.467	644.786
2021-03-07			105	A	2	138.642	217.835	1.5712	95.1	97.4248	2.57516	6.95167	158.569	162.76	417.334	249.144	255.729	655.716
2021-03-08	34	16	106	A	2	135.36	224.343	1.65738	95.02	97.6	2.4	6.81905	154.921	158.73	407	256.762	263.076	674.553
2021-03-09			107	A	2	137.594	229.472	1.66774	94	97.4714	2.52856	6.53318	159.158	163.287	418.684	265.434	272.32	698.257
2021-03-10			108	A	2	144.284	225.305	1.56154	94.63	97.5899	2.4101	6.49069	165.774	169.868	435.559	258.863	265.255	680.142
2021-03-11			109	A	2	148.74	218.559	1.4694	94.7	97.6537	2.34634	6.49069	170.875	174.98	448.668	251.084	257.117	659.274
2021-03-12			110	A	2	148.839	204.71	1.37537	94.73	98.1005	1.89954	6.50178	170.831	174.139	446.51	234.957	239.506	614.118
2021-03-13			111	A	2	125.528	217.952	1.73628	94.75	98.1897	1.8103	6.50178	144.059	146.715	376.193	250.127	254.739	653.177
2021-03-14			112	A	2	149.983	221.42	1.4763	94.79	98.1394	1.86058	6.4993	172.04	175.302	449.492	253.982	258.798	663.583
2021-03-15	35	17	113	A	2	128.889	209.667	1.62672	94.83	98.3943	1.60571	6.4993	147.827	150.24	385.23	240.474	244.398	626.663
2021-03-16			114	A	2	127.82	216.628	1.69478	96.31	97.9041	2.09588	7.35442	144.327	147.417	377.992	244.603	249.84	640.615
2021-03-17			115	A	2	154.53	216.231	1.39928	94.84	98.3684	1.63161	7.07457	177.183	180.122	461.851	247.929	252.041	646.259
2021-03-18			116	A	2	137.87	217.034	1.57419	94.93	98.1533	1.84666	7.11921	157.922	160.893	412.545	248.599	253.276	649.426
2021-03-19			117	A	2	152.341	209.163	1.37299	94.99	98.0777	1.92234	7.11649	174.411	177.83	455.974	239.465	244.159	626.048
2021-03-20			118	A	2	136.819	203.226	1.48537	94.98	98.1913	1.80869	6.82716	156.668	159.554	409.112	232.709	236.996	607.681
2021-03-21			119	A	2	132.428	200.979	1.51765	94.36	98.0126	1.98743	7.02654	152.584	155.678	399.173	231.568	236.264	605.804
2021-03-22	36	18	120	A	2	125.751	212.33	1.6885	94.49	97.9639	2.03611	7.11999	144.705	147.712	378.75	244.333	249.412	639.517
2021-03-23			121	A	2	131.345	223.842	1.70424	94.61	98.2474	1.75259	7.16387	150.953	153.646	393.964	257.26	261.849	671.408
2021-03-24			122	A	2	145.863	223.026	1.52901	94.14	97.8401	2.15994	7.04551	168.424	172.142	441.39	257.521	263.206	674.888
2021-03-25			123	A	2	139.183	221.356	1.5904	94.08	98.2134	1.78663	7.01799	160.668	163.591	419.464	255.527	260.175	667.116
2021-03-26			124	A	2	135.857	216.815	1.5959	94.68	97.9913	2.0087	6.94729	156.09	159.29	408.435	249.104	254.211	651.822
2021-03-27			125	A	2	141.52	212.057	1.49843	94.5	98.0644	1.93565	6.81964	162.8	166.013	425.675	243.943	248.758	637.841
2021-03-28			126	A	2	143.749	217.183	1.51085	94.31	97.8414	2.15855	6.84826	165.746	169.402	434.365	250.418	255.942	656.262
2021-03-29	37	19	127	A	2	141.551	209.875	1.48268	94.74	98.2862	1.71377	7.17483	162.425	165.257	423.736	240.824	245.023	628.264
2021-03-30			128	A	2	142.682	212.016	1.48594	94.85	98.3774	1.62259	7.18027	163.536	166.234	426.24	243.005	247.013	633.367
2021-03-31			129	A	2	137.124	217.837	1.58862	95.32	98.4743	1.52575	7.2473	156.389	158.812	407.211	248.442	252.292	646.902
2021-04-01			130	A	2	146.075	215.544	1.47557	95.24	98.04	1.96004	7.24195	166.73	170.064	436.061	246.023	250.941	643.439
2021-04-02			131	A	2	134.939	211.33	1.56612	95.21	98.2047	1.79526	6.97734	154.062	156.878	402.251	241.278	245.689	629.972
2021-04-03			132	A	2	126.032	217.823	1.72832	95.35	98.4232	1.57681	7.09563	143.693	145.995	374.346	248.347	252.326	646.989
2021-04-04			133	A	2	138.331	228.693	1.65323	95.5	97.9048	2.09524	6.89524	157.46	160.83	412.385	260.317	265.888	681.765
2021-04-05	38	20	134	A	2	148.404	221.268	1.49098	94.38	98.1874	1.81257	6.45327	170.973	174.129	446.486	254.917	259.623	665.7
2021-04-06			135	A	2	131.726	216.678	1.64492	93.78	98.0199	1.98007	6.50964	152.711	155.796	399.477	251.197	256.271	657.106
2021-04-07			136	A	2	129.537	223.451	1.725	94.82	98.3355	1.66453	6.69654	148.528	151.042	387.286	256.21	260.547	668.069
2021-04-08			137	A	2	135.15	228.192	1.68843	94.51	98.1624	1.83757	6.19378	155.487	158.398	406.148	262.529	267.443	685.752
2021-04-09			138	A	2	146.369	217.877	1.48855	94.73	98.1147	1.88534	6.33577	168.013	171.242	439.082	250.096	254.902	653.595
2021-04-10			139	A	2	140.845	207.02	1.46984	95.2	98.2004	1.79962	6.64965	160.817	163.764	419.908	236.375	240.707	617.198
2021-04-11			140	A	2	133.035	211.291	1.58824	95.25	98.0607	1.93927	6.65986	151.824	154.827	396.992	241.133	245.902	630.517
2021-04-12	39	21	141	A	2	136.404	222.384	1.63033	95.38	97.8718	2.1282	6.65222	155.473	158.854	407.318	253.473	258.984	664.062
2021-04-13			142	A	2	142.026	220.309	1.55118	95.54	98.1298	1.87023	6.87023	161.578	164.657	422.198	250.636	255.413	654.905
2021-04-14			143	A	2	136.435	219.414	1.6082	95.84	98.1604	1.83963	6.9018	154.783	157.684	404.318	248.922	253.587	650.222
2021-04-15			144	A	2	144.311	225.976	1.56589	95.96	98.2129	1.78707	6.8948	163.498	166.473	426.854	256.02	260.679	668.407
2021-04-16			145	A	2	142.106	215.732	1.51811	95.56	98.1913	1.80869	6.8781	161.763	164.743	422.417	245.574	250.097	641.275
2021-04-17			146	A	2	135.498	211.086	1.55785	94.83	98.0616	1.93838	6.85494	155.327	158.398	406.148	241.977	246.76	632.718
2021-04-18			147	A	2	124.328	225.246	1.81171	94.94	98.3453	1.65469	6.86249	142.381	144.776	371.221	257.953	262.293	672.546
2021-04-19	40	22	148	A	2	135.605	233.218	1.71983	94.61	96.5748	3.42519	6.25805	155.807	161.333	413.675	267.963	277.467	711.453
2021-04-20			149	A	2	141.256	223.991	1.58571	94.21	97.9169	2.08306	6.66322	163.022	166.49	426.899	258.507	264.006	676.939
2021-04-21			150	A	2	136.833	227.456	1.6623	93.18	97.7749	2.22513	6.00785	159.686	163.32	418.769	265.445	271.486	696.118
2021-04-22			151	A	2	135.787	225.564	1.66116	93.81	98.1922	1.80778	6.15165	157.368	160.265	410.936	261.412	266.225	682.629
2021-04-23			152	A	2	143.707	218.143	1.51797	94.82	97.8247	2.17531	6.38435	164.757	168.421	431.849	250.097	255.658	655.533
2021-04-24			153	A	2	133.648	216.532	1.62017	95.03	97.7898	2.21023	6.47648	152.917	156.373	400.957	247.751	253.351	649.618
2021-04-25			154	A	2	131.461	229.551	1.74615	94.73	98.452	1.54799	6.47575	150.929	153.302	393.082	263.545	267.689	686.381
2021-04-26	41	23	155	A	2	134.922	233.641	1.73167	94.19	97.9881	2.01194	6.581	155.763	158.961	407.593	269.73	275.268	705.816
2021-04-27			156	A	2	109.111	213.273	1.95464	94.05	98.2045	1.79547	6.28415	126.203	128.511	329.515	246.682	251.192	644.083
2021-04-28			157	A	2	141.844	215.13	1.51667	94.08	98.2415	1.7585	6.59112	164.127	167.064	428.37	248.925	253.381	649.695
2021-04-29			158	A	2	96.9451	215.308	2.22093	94.14	98.2676	1.73245	6.64322	112.023	113.998	292.302	248.795	253.181	649.183
2021-04-30			159	A	2	140.988	210.918	1.496	94.21	98.1752	1.82482	6.77789	162.93	165.959	425.535	243.743	248.274	636.6
2021-05-01			160	A	2	133.273	215.044	1.61356	93.89	98.3763	1.62367	6.74349	154.511	157.061	402.721	249.313	253.427	649.814
2021-05-02			161	A	2	126.625	218.089	1.72232	93.3	98.3511	1.64886	6.60863	147.738	150.215	385.166	254.452	258.718	663.379
2021-05-03	42	24	162	A	2	118.832	222.386	1.87143	92.74	98.3927	1.60733	5.64559	139.479	141.758	363.482	261.026	265.29	680.23
2021-05-04			163	A	2	135.931	218.056	1.60417	92.03	97.2539	2.74615	5.78701	160.75	165.289	423.819	257.87	265.152	679.876
2021-05-05			164	A	2	133.757	216.958	1.62203	92.72	97.4318	2.5682	5.97472	157.019	161.158	413.226	254.691	261.404	670.267
2021-05-06			165	A	2	136.132	223.483	1.64167	92.71	97.522	2.47802	5.08926	159.872	163.934	420.345	262.457	269.126	690.066
2021-05-07			166	A	2	138.542	223.37	1.6123	92.6	97.703	2.29701	5.44872	162.927	166.758	427.584	262.687	268.863	689.392
2021-05-08			167	A	2	146.658	216.689	1.47752	92.68	98.1571	1.84295	5.55556	172.276	175.51	450.026	254.541	259.32	664.922
2021-05-09			168	A	2	131.983	220.958	1.67414	92.8	98.1449	1.85506	5.65861	154.811	157.737	404.455	259.175	264.074	677.113
2021-05-10	43	25	169	A	2	133.197	225.638	1.69402	92.93	98.2121	1.78786	5.48366	156.104	158.946	407.553	264.443	269.257	690.402
2021-05-11			170	A	2	145.869	223.704	1.53359	93.07	98.414	1.58603	5.3312	170.598	173.348	444.481	261.629	265.845	681.654
2021-05-12			171	A	2	145.919	228.112	1.56328	93.69	98.0252	1.97482	5.36779	169.649	173.067	443.76	265.209	270.552	693.722
2021-05-13			172	A	2	139.238	214.449	1.54016	93.55	98.4064	1.59363	5.40505	162.019	164.642	422.16	249.535	253.576	650.196
2021-05-14			173	A	2	138.159	215.46	1.5595	93.65	98.2214	1.7786	5.49509	160.605	163.514	419.265	250.465	255	653.846
2021-05-15			174	A	2	127.942	222.641	1.74018	93.36	98.1089	1.89106	5.4468	149.154	152.029	389.819	259.555	264.558	678.354
2021-05-16			175	A	2	137.112	219.493	1.60083	93.45	98.2717	1.72826	5.47727	159.532	162.338	416.25	255.384	259.876	666.348
2021-05-17	44	26	176	A	2	142.857	225.943	1.5816	92.97	97.9682	2.03181	4.9726	167.09	170.555	437.321	264.269	269.75	691.667
2021-05-18			177	A	2	136.078	222.87	1.63782	93.17	98.0353	1.96472	5.10559	159.048	162.236	415.989	260.492	265.712	681.314
2021-05-19			178	A	2	131.594	224.396	1.70522	93.25	98.1165	1.88352	5.11622	153.62	156.569	401.459	261.956	266.984	684.575
2021-05-20			179	A	2	144.214	225.592	1.56429	93.59	98.2167	1.78334	4.97738	167.687	170.732	437.774	262.31	267.073	684.803
2021-05-21			180	A	2	135.058	210.713	1.56017	93.75	98.3513	1.64872	5.19878	156.894	159.524	409.036	244.781	248.885	638.166
2021-05-22			181	A	2	124.843	214.408	1.71743	93.99	98.4712	1.52885	5.21138	144.908	147.158	377.328	248.87	252.734	648.036
2021-05-23			182	A	2	127.264	221.05	1.73694	94.05	98.3918	1.60819	5.02392	147.528	149.939	384.46	256.247	260.435	667.782
2021-05-24	45	27	183	A	2	143.365	218.718	1.5256	94.37	98.3557	1.64434	5.35738	165.761	168.532	432.133	252.884	257.112	659.262
2021-05-25			184	A	2	133.18	221.584	1.66379	94.46	98.4093	1.59067	5.28897	153.765	156.25	400.641	255.832	259.968	666.584
2021-05-26			185	A	2	127.513	226.192	1.77387	94.66	97.9216	2.07837	5.29521	146.942	150.061	384.771	260.657	266.189	682.536
2021-05-27			186	A	2	134.498	238.188	1.77094	94.64	97.9062	2.09382	5.11529	155.049	158.365	406.064	274.583	280.455	719.115
2021-05-28			187	A	2	133.471	226.441	1.69655	94.16	98.0275	1.97254	4.97134	154.605	157.716	404.4	262.295	267.573	686.085
2021-05-29			188	A	2	132.397	209.763	1.58435	93.2	98.0865	1.91349	4.66244	154.966	157.989	405.099	245.519	250.309	641.818
2021-05-30			189	A	2	134.793	217.512	1.61368	93.26	97.952	2.04797	4.59445	157.639	160.935	412.655	254.379	259.697	665.891
2021-05-31	46	28	190	A	2	123.329	234.901	1.90467	93.27	98.584	1.41605	4.38301	144.302	146.375	375.32	274.848	278.796	714.862
2021-06-01			191	A	2	128.057	248.5	1.94054	93.06	98.2941	1.70593	4.37314	150.284	152.893	392.032	291.633	296.694	760.754
2021-06-02			192	A	2	117.851	251.762	2.13627	92.71	98.3005	1.69952	3.76615	138.681	141.079	361.741	296.261	301.383	772.777
2021-06-03			193	A	2	144.509	269.364	1.864	92.81	98.3016	1.69837	3.80435	169.837	172.771	443.003	316.576	322.046	825.758
2021-06-04			194	A	2	139.949	245.316	1.75289	92.89	98.3299	1.67006	3.8425	164.291	167.081	428.413	287.984	292.875	750.961
2021-06-05			195	A	2	146.906	223.713	1.52283	93.55	98.435	1.56503	4.69509	171.344	174.068	446.328	260.928	265.077	679.684
2021-06-06			196	A	2	133.117	222.364	1.67043	93.77	98.29	1.70998	4.52403	154.84	157.534	403.934	258.651	263.151	674.745
2021-06-07	47	29	197	A	2	123.914	227.215	1.83364	93.75	98.1536	1.84636	4.58221	144.205	146.917	376.711	264.42	269.394	690.755
2021-06-08			198	A	2	127.462	218.308	1.71273	93.72	98.4628	1.53722	4.32848	148.328	150.644	386.266	254.045	258.012	661.568
2021-06-09			199	A	2	95.0394	224.733	2.36463	94.14	97.9721	2.02793	4.29761	110.126	112.406	288.22	260.408	265.798	681.535
2021-06-10			200	A	2	114.796	246.637	2.14848	94.08	97.8758	2.12423	4.1409	133.1	135.989	348.69	285.964	292.17	749.155
2021-06-11			201	A	2	141.515	243.707	1.72213	93.42	98.5099	1.49011	3.49499	165.267	167.767	430.171	284.611	288.916	740.811
2021-06-12			202	A	2	136.939	260.183	1.9	93.14	98.3005	1.69952	3.86132	160.435	163.209	418.484	304.827	310.097	795.12
2021-06-13			203	A	2	120.762	253.948	2.10288	93.23	98.2063	1.79372	3.95434	141.324	143.905	368.987	297.187	302.615	775.936
2021-06-14	48	30	204	A	2	123.141	240.822	1.95566	93.44	98.4263	1.57373	4.00217	143.807	146.106	374.631	281.237	285.734	732.651
2021-06-15			205	A	2	124.375	265.14	2.13178	93.38	98.5194	1.48058	3.77615	145.341	147.525	378.27	309.834	314.491	806.386
2021-06-16			206	A	2	124.433	240.144	1.92991	93.19	98.366	1.63399	3.58115	145.697	148.117	379.788	281.182	285.853	732.956
2021-06-17			207	A	2	132.62	224.639	1.69386	92.83	98.3456	1.65436	3.48646	155.865	158.487	406.378	264.014	268.455	688.347
2021-06-18			208	A	2	138.469	234.931	1.69664	92.99	98.3208	1.67918	3.44027	162.457	165.232	423.671	275.631	280.339	718.817
2021-06-19			209	A	2	131.518	222.649	1.69292	93.18	98.4326	1.5674	3.58457	154.014	156.466	401.196	260.733	264.885	679.192
2021-06-20			210	A	2	125.742	217.255	1.72778	93.25	98.2968	1.70323	3.58359	147.159	149.709	383.869	254.258	258.664	663.24
2021-06-21	49	31	211	A	2	121.142	218.637	1.80481	93.21	98.4997	1.50027	3.5461	141.844	144.004	369.242	256.001	259.9	666.411
2021-06-22			212	A	2	131.686	217.341	1.65044	93.2	98.5677	1.43227	3.56022	154.14	156.38	400.974	254.399	258.096	661.784
2021-06-23			213	A	2	131.686	229.577	1.74336	93.26	98.4309	1.56911	3.57484	154.182	156.64	401.641	268.795	273.08	700.205
2021-06-24			214	A	2	118.881	252.797	2.12647	93.18	98.2935	1.70648	3.54949	139.249	141.667	363.248	296.109	301.25	772.436
2021-06-25			215	A	2	142.257	258.279	1.81557	92.25	98.2347	1.76527	3.42022	168.253	171.276	439.17	305.475	310.964	797.345
2021-06-26			216	A	2	128.28	270.554	2.10909	92.34	97.0146	2.98543	5.97085	258.58	266.537	683.429	545.369	562.152	1441.41
2021-06-27			217	A	2	128.34	212.577	1.65636	92.83	98.5599	1.44013	3.49746	150.871	153.075	392.501	249.897	253.549	650.125
2021-06-28	50	32	218	A	2	127.203	214.261	1.6844	92.89	98.7663	1.23372	3.49554	149.417	151.284	387.907	251.679	254.823	653.392
2021-06-29			219	A	2	134.22	229.692	1.7113	93.04	98.5761	1.42388	3.46386	157.448	159.722	409.544	269.441	273.333	700.855
2021-06-30			220	A	2	130.765	256.743	1.96339	92.71	98.3507	1.64926	3.57339	153.931	156.512	401.313	302.226	307.295	787.935
2021-07-01			221	A	2	134.299	242.322	1.80435	92.25	98.2728	1.72724	3.2472	158.906	161.699	414.612	286.721	291.76	748.104
2021-07-02			222	A	2	121.495	218.925	1.80192	92.45	98.235	1.76503	3.13017	143.409	145.985	374.322	258.411	263.054	674.499
2021-07-03			223	A	2	133.193	213.927	1.60614	91.75	98.0256	1.97442	3.05895	158.509	161.702	414.621	254.588	259.716	665.939
2021-07-04			224	A	2	121.581	221.3	1.82019	91.23	98.2696	1.73039	3.01423	145.13	147.685	378.68	264.164	268.816	689.271
2021-07-05	51	33	225	A	2	123.977	221.988	1.79057	91.32	97.3122	2.6878	2.99104	146.106	150.142	384.979	261.613	268.839	689.33
2021-07-06			226	A	2	131.009	226.225	1.72679	91.36	98.505	1.49504	3.1298	156.49	158.865	407.347	270.225	274.326	703.401
2021-07-07			227	A	2	135.704	229.41	1.69052	91.35	98.0148	1.98518	3.25737	162.17	165.454	424.242	274.151	279.703	717.188
2021-07-08			228	A	2	133.427	211.493	1.58509	91.45	98.5325	1.46751	3.21454	159.329	161.702	414.621	252.551	256.312	657.21
2021-07-09			229	A	2	135.863	212.345	1.56293	91.19	98.443	1.55702	3.08599	162.716	165.289	423.819	254.313	258.336	662.399
2021-07-10			230	A	2	128.926	216.714	1.68091	91.23	98.4145	1.58552	3.11492	154.343	156.829	402.126	259.436	263.616	675.938
2021-07-11			231	A	2	133.709	219.564	1.64211	91.46	98.446	1.55397	3.10794	159.597	162.116	415.682	262.075	266.212	682.594
2021-07-12	52	34	232	A	2	139.606	214.805	1.53866	91.67	98.5325	1.46751	3.07477	166.317	168.794	432.806	255.905	259.716	665.939
2021-07-13			233	A	2	130.297	205.541	1.57748	90.77	97.8826	2.11745	3.10559	156.691	160.081	410.463	247.177	252.524	647.497
2021-07-14			234	A	2	119.746	223.879	1.86961	89.82	98.2722	1.72783	2.97016	145.652	148.213	380.033	272.312	277.1	710.512
2021-07-15			235	A	2	136.294	230.408	1.69052	88.4	97.9681	2.03193	2.90276	168.36	171.852	440.646	284.615	290.519	744.919
2021-07-16			236	A	2	129.29	228.021	1.76364	87.83	97.896	2.10403	2.95149	160.725	164.179	420.972	283.46	289.552	742.442
2021-07-17			237	A	2	136.39	215.285	1.57845	86.99	98.1961	1.8039	2.79313	168.752	171.852	440.646	266.366	271.259	695.537
2021-07-18			238	A	2	142.353	218.588	1.53554	90.46	97.9835	2.01647	2.95371	171.826	175.362	449.647	263.845	269.275	690.45
2021-07-19	53	35	239	A	2	136.519	218.783	1.60259	90.53	98.2254	1.77456	2.8393	164.679	167.654	429.883	263.913	268.68	688.924
2021-07-20			240	A	2	122.454	243.259	1.98654	91.05	97.8399	2.1601	3.06367	146.83	150.072	384.8	291.684	298.124	764.421
2021-07-21			241	A	2	143.682	235.072	1.63607	90.99	97.8802	2.11984	2.91125	172.414	176.148	451.661	282.08	288.189	738.947
2021-07-22			242	A	2	117.8	213.806	1.815	91.14	98.024	1.97601	2.96401	141.143	143.988	369.201	256.175	261.339	670.1
2021-07-23			243	A	2	139.053	243.224	1.74915	91.42	97.6777	2.32231	3.02604	166.08	170.029	435.971	290.5	297.406	762.58
2021-07-24			244	A	2	134.371	272.867	2.0307	91.65	98.034	1.96602	3.03328	160.09	163.3	418.719	325.095	331.614	850.293
2021-07-25			245	A	2	157.982	244.989	1.55075	91.47	97.973	2.02703	3.01239	188.626	192.529	493.663	292.511	298.563	765.547
2021-07-26	54	36	246	A	2	176.929	219.863	1.24267	90.9	97.5337	2.46634	3.1467	212.615	217.992	558.953	264.21	270.891	694.592
2021-07-27			247	A	2	112.121	217.869	1.94316	89.78	97.5172	2.48278	3.14294	136.338	139.809	358.484	264.925	271.67	696.591
2021-07-28			248	A	2	140.446	252.213	1.7958	89.74	97.7309	2.26914	3.13083	170.903	174.871	448.388	306.908	314.034	805.215
2021-07-29			249	A	2	153.465	221.58	1.44385	91.11	98.5563	1.44374	3.05732	184.006	186.701	478.721	265.676	269.568	691.199
2021-07-30			250	A	2	159.461	212.143	1.33037	91.64	97.9023	2.09771	3.09728	190.061	194.133	497.777	252.851	258.269	662.227
2021-07-31			251	A	2	128.796	208.082	1.6156	91.72	98.1289	1.87113	3.13731	153.348	156.272	400.698	247.749	252.473	647.367
2021-08-01			252	A	2	133.538	196.526	1.47168	91.67	97.7464	2.2536	3.35188	161.175	164.891	422.798	237.199	242.667	622.224
2021-08-02	55	37	253	A	2	122.931	209.693	1.70577	89.34	97.8616	2.13842	3.06314	150.267	153.551	393.72	256.321	261.922	671.596
2021-08-03			254	A	2	146.589	210.427	1.43548	89.14	97.7546	2.2454	3.15805	179.632	183.758	471.175	257.859	263.782	676.364
2021-08-04			255	A	2	128.903	214.522	1.66422	89.34	97.1519	2.84806	3.26731	157.583	162.202	415.904	262.252	269.94	692.155
2021-08-05			256	A	2	140.762	212.799	1.51176	90.02	97.3439	2.65614	3.15865	170.854	175.516	450.042	258.291	265.339	680.357
2021-08-06			257	A	2	129.009	227.364	1.76239	87.96	97.0291	2.97088	3.40992	159.52	164.404	421.549	281.136	289.744	742.932
2021-08-07			258	A	2	137.343	207.435	1.51034	89.47	97.4704	2.52963	3.54149	167.679	172.03	441.103	253.252	259.825	666.218
2021-08-08			259	A	2	136.191	202.392	1.48609	90.45	97.726	2.27403	3.38959	164.474	168.301	431.541	244.422	250.11	641.307
2021-08-09	56	38	260	A	2	135.039	207.297	1.53509	89.93	96.8206	3.1794	3.36642	164.005	169.391	434.335	251.762	260.03	666.743
2021-08-10			261	A	2	137.424	208.151	1.51466	89.53	96.9504	3.04957	3.17965	167.654	172.928	443.405	253.938	261.926	671.605
2021-08-11			262	A	2	125.592	210.071	1.67264	89.81	97.5793	2.42075	3.40058	152.738	156.527	401.351	255.476	261.813	671.316
2021-08-12			263	A	2	135.087	232.729	1.72281	89.79	97.0308	2.96916	3.45921	164.312	169.34	434.206	283.079	291.741	748.054
2021-08-13			264	A	2	124.422	207.015	1.66381	89.87	97.3783	2.62172	3.38519	151.253	155.325	398.27	251.657	258.432	662.646
2021-08-14			265	A	2	138.691	204.125	1.47179	90.07	97.4691	2.53092	3.29307	168.248	172.617	442.608	247.627	254.057	651.429
2021-08-15			266	A	2	129.254	212.854	1.64679	89.88	96.2787	3.72133	3.41843	157.219	163.296	418.707	258.907	268.914	689.523
2021-08-16	57	39	267	A	2	139.993	209.396	1.49576	89.83	97.4311	2.56891	3.30495	170.299	174.789	448.177	254.727	261.443	670.366
2021-08-17			268	A	2	130.579	212.013	1.62364	89.93	97.6345	2.3655	3.2165	158.661	162.506	416.681	257.609	263.85	676.538
2021-08-18			269	A	2	134.204	210.214	1.56637	89.98	97.5198	2.48017	3.27325	162.942	167.086	428.425	255.227	261.718	671.072
2021-08-19			270	A	2	129.484	210.383	1.62477	89.87	97.8189	2.18114	3.2067	157.446	160.957	412.71	255.814	261.518	670.559
2021-08-20			271	A	2	137.865	224.269	1.62672	88.75	97.2486	2.75135	3.29284	169.764	174.567	447.609	276.16	283.973	728.136
2021-08-21			272	A	2	123.648	197.123	1.59423	89.46	97.3856	2.61438	3.41322	151.053	155.108	397.713	240.813	247.278	634.047
2021-08-22			273	A	2	140.359	205.186	1.46186	87.85	96.8778	3.12223	3.285	174.608	180.235	462.142	255.253	263.479	675.588
2021-08-23	58	40	274	A	2	133.286	204.689	1.53571	88.03	97.3711	2.62886	3.29346	165.411	169.877	435.582	254.025	260.883	668.93
2021-08-24			275	A	2	127.366	206.404	1.62056	87.73	96.6785	3.32147	3.30664	158.66	164.11	420.796	257.117	265.951	681.925
2021-08-25			276	A	2	138.145	210.67	1.525	87.71	97.1386	2.86145	3.38855	174.699	179.845	461.141	266.416	274.264	703.24
2021-08-26			277	A	2	132.237	237.67	1.7973	86.26	96.6697	3.33032	3.36046	167.269	173.032	443.672	300.633	310.99	797.41
2021-08-27			278	A	2	121.559	215.946	1.77647	87.02	97.3216	2.67844	3.47149	152.626	156.827	402.119	271.136	278.598	714.353
2021-08-28			279	A	2	126.356	223.269	1.76698	86.69	96.8886	3.11138	3.3669	159.327	164.443	421.649	281.527	290.568	745.046
2021-08-29			280	A	2	125.239	216.484	1.72857	86.72	97.2347	2.76525	3.42651	157.8	162.287	416.122	272.768	280.526	719.296
2021-08-30	59	41	281	A	2	132.411	220.446	1.66486	85.81	96.5371	3.46294	3.37181	168.591	174.638	447.79	280.68	290.749	745.51
2021-08-31			282	A	2	136.006	205.917	1.51404	85.91	97.2998	2.70024	3.35255	172.937	177.736	455.734	261.833	269.099	689.997
2021-09-01			283	A	2	108.566	212.121	1.95385	86.02	97.2875	2.71253	3.43992	137.9	141.745	363.448	269.435	276.947	710.121
2021-09-02			284	A	2	145.585	195.227	1.34098	86.74	96.9487	3.05126	3.63746	183.376	189.147	484.993	245.904	253.643	650.368
2021-09-03			285	A	2	139.635	201.933	1.44615	86.93	96.9992	3.00075	3.48087	175.544	180.974	464.037	253.863	261.717	671.069
2021-09-04			286	A	2	125.358	196.036	1.56381	87.08	96.9593	3.04074	3.55003	157.28	162.212	415.929	245.956	253.669	650.434
2021-09-05			287	A	2	131.359	212.563	1.61818	87.35	96.9031	3.09695	3.41113	164.572	169.832	435.466	266.308	274.819	704.663
2021-09-06	60	42	288	A	2	138.574	200.334	1.44569	87.17	96.75	3.24996	3.7442	173.731	179.567	460.427	251.161	259.598	665.635
2021-09-07			289	A	2	125.478	202.438	1.61333	86.73	96.9282	3.07183	3.64403	158.109	163.119	418.255	255.082	263.166	674.785
2021-09-08			290	A	2	137.478	196.772	1.4313	85.16	96.6708	3.32924	3.77416	176.434	182.511	467.976	252.531	261.228	669.816
2021-09-09			291	A	2	131.547	217.053	1.65	84.64	96.6497	3.35032	3.50471	169.832	175.719	450.561	280.222	289.936	743.426
2021-09-10			292	A	2	130.383	194.378	1.49083	85.12	96.1302	3.86978	3.4398	167.383	174.121	446.465	249.539	259.585	665.602
2021-09-11			293	A	2	141.182	200.407	1.41949	85.46	96.3892	3.61077	3.68727	180.539	187.302	480.26	256.273	265.873	681.726
2021-09-12			294	A	2	135.232	225.227	1.66549	83.91	95.6454	4.35459	3.54588	175.739	183.74	471.128	292.691	306.016	784.657
2021-09-13	61	43	295	A	2	136.511	205.125	1.50263	84.39	95.3304	4.66956	3.70773	176.854	185.517	475.684	265.746	278.763	714.777
2021-09-14			296	A	2	129.419	192.211	1.48519	84.44	94.3656	5.63445	3.67995	164.911	174.757	448.096	244.923	259.547	665.505
2021-09-15			297	A	2	140.221	217.282	1.54957	84.32	96.097	3.90297	3.60753	181.931	189.32	485.437	281.916	293.366	752.22
2021-09-16			298	A	2	131.847	211.914	1.60727	84.46	95.8437	4.15633	3.70658	170.596	177.994	456.394	274.194	286.084	733.549
2021-09-17			299	A	2	139.072	256.924	1.84741	84.33	96.0373	3.9627	3.66744	180.264	187.702	481.288	333.023	346.764	889.138
2021-09-18			300	A	2	145.119	200.408	1.38099	84.09	96.1808	3.81917	3.32034	188.62	196.11	502.847	260.483	270.827	694.427
2021-09-19			301	A	2	136.756	204.415	1.49474	83	93.8537	6.14631	3.46026	180.123	191.919	492.1	269.237	286.869	735.561
2021-09-20	62	44	302	A	2	138.022	221.075	1.60174	82.36	94.8207	5.17928	3.20319	183.267	193.277	495.583	293.546	309.58	793.794
2021-09-21			303	A	2	140.524	198.775	1.41453	81.62	95.4933	4.50668	3.0581	188.315	197.202	505.646	266.377	278.948	715.252
2021-09-22			304	A	2	139.44	213.006	1.52759	80.81	94.1617	5.83835	3.17125	188.649	200.345	513.706	288.177	306.045	784.731
2021-09-23			305	A	2	140.693	193.723	1.37692	80.86	95.1839	4.81614	2.97755	190.368	200	512.821	262.122	275.385	706.114
2021-09-24			306	A	2	143.235	228.455	1.59496	80.82	94.61	5.39	2.96369	193.78	204.819	525.178	309.07	326.678	837.636
2021-09-25			307	A	2	134.859	196.026	1.45357	80.7	94.9274	5.07258	2.87066	182.678	192.44	493.436	265.536	279.725	717.244
2021-09-26			308	A	2	120.438	247.983	2.059	80.43	94.6963	5.30365	2.99558	163.693	172.861	443.233	337.044	355.92	912.617
2021-09-27	63	45	309	A	2	166.245	224.431	1.35	79.27	94.186	5.81395	2.97342	229.236	243.386	624.067	309.468	328.571	842.491
2021-09-28			310	A	2	150.602	206.627	1.372	79.37	95.1195	4.88048	2.98805	207.503	218.15	559.359	284.695	299.302	767.441
2021-09-29			311	A	2	148.264	203.472	1.37236	79.74	94.7281	5.27186	2.92514	203.272	214.585	550.217	278.962	294.487	755.095
2021-09-30			312	A	2	143.477	238.124	1.65966	80.27	95.0739	4.92611	3.05419	195.402	205.527	526.992	324.302	341.105	874.629
2021-10-01			313	A	2	150.73	219.583	1.4568	80.34	94.4682	5.53185	2.93828	205.187	217.202	556.929	298.917	316.421	811.335
2021-10-02			314	A	2	149.596	219.568	1.46774	80.64	93.2592	6.74084	2.92866	202.88	217.544	557.805	297.775	319.298	818.713
2021-10-03			315	A	2	149.668	211.346	1.4121	80.67	95.0278	4.97219	2.96042	202.813	213.425	547.244	286.392	301.377	772.761
2021-10-04	64	46	316	A	2	150.912	208.137	1.3792	80.54	94.2468	5.75316	2.81921	204.884	217.391	557.414	282.577	299.826	768.785
2021-10-05			317	A	2	148.569	194.347	1.30813	81.31	93.4394	6.56057	2.87431	199.74	213.764	548.114	261.286	279.632	717.004
2021-10-06			318	A	2	119.623	206.863	1.72929	80.26	92.9218	7.07819	2.79835	162.963	175.376	449.683	281.811	303.277	777.634
2021-10-07			319	A	2	152.321	238.274	1.56429	79.05	90.7677	9.23231	2.59241	210.738	232.172	595.314	329.654	363.184	931.241
2021-10-08			320	A	2	143.963	219.695	1.52605	76.57	91.3653	8.63471	2.82056	205.918	225.379	577.894	314.241	343.939	881.896
2021-10-09			321	A	2	153.716	208.787	1.35827	77.79	93.5533	6.44667	2.58547	216.023	230.909	592.075	293.417	313.636	804.196
2021-10-10			322	A	2	152.561	220.487	1.44524	77.36	91.2828	8.71725	2.67169	215.79	236.398	606.148	311.868	341.651	876.028
2021-10-11	65	47	323	A	2	147.879	191.515	1.29508	76.37	92.8658	7.13418	2.48221	211.769	228.037	584.711	274.258	295.327	757.249
2021-10-12			324	A	2	156.496	209.996	1.34186	75.92	92.6411	7.35885	2.552	225.485	243.396	624.093	302.569	326.604	837.446
2021-10-13			325	A	2	140.845	207.625	1.47414	75.86	93.247	6.75297	2.64171	202.939	217.636	558.041	299.16	320.826	822.63
2021-10-14			326	A	2	157.863	213.722	1.35385	75.95	92.761	7.23903	2.69278	227.312	245.052	628.338	307.746	331.762	850.673
2021-10-15			327	A	2	144.593	208.262	1.44034	75.96	92.7562	7.24382	2.57951	210.247	226.667	581.197	302.827	326.476	837.118
2021-10-16			328	A	2	138.534	204.399	1.47544	75.14	92.5566	7.44342	2.49293	201.556	217.765	558.372	297.383	321.299	823.843
2021-10-17			329	A	2	154.37	201.41	1.30472	75.51	93.453	6.54699	2.56952	223.513	239.171	613.26	291.623	312.053	800.135
2021-10-18	66	48	330	A	2	158.055	227.599	1.44	75.4	92.5599	7.44006	2.46827	229.196	247.619	634.921	330.042	356.571	914.286
2021-10-19			331	A	2	150.833	199.367	1.32177	74.99	92.7141	7.28594	2.34001	219.819	237.094	607.933	290.551	313.384	803.55
2021-10-20			332	A	2	141.102	206.301	1.46207	75.52	91.4215	8.57847	2.39563	204.333	223.507	573.094	298.749	326.782	837.903
2021-10-21			333	A	2	132.668	222.249	1.67523	75.15	91.5693	8.43075	2.35565	193.057	210.832	540.594	323.415	353.191	905.619
2021-10-22			334	A	2	121.773	243.546	2	74.54	89.2157	10.7843	2.31729	178.253	199.8	512.308	356.506	399.6	1024.62
2020-04-22	19	1	1	C	1	67.0935	118.4	1.76471	0.02
2020-04-23			2	C	1	68.8596	121.93	1.7707	0.02
2020-04-24			3	C	1	67.5676	107.055	1.58442	0.03
2020-04-25			4	C	1	72.839	116.718	1.60241	0.12
2020-04-26			5	C	1	80.7372	118.473	1.46739	0.13
2020-04-27			6	C	1	81.176	132.514	1.63243	0.24
2020-04-28			7	C	1	80.3054	149.201	1.85792	0.51
2020-04-29	20	2	8	C	1	87.3343	145.704	1.66834	0.74
2020-04-30			9	C	1	86.4794	158.033	1.82741	0.98
2020-05-01			10	C	1	82.543	151.914	1.84043	1.16
2020-05-02			11	C	1	88.6976	158.075	1.78218	6.86
2020-05-03			12	C	1	90.8931	172.126	1.89372	7.43
2020-05-04			13	C	1	92.6658	174.791	1.88626	8.92
2020-05-05			14	C	1	94.4225	177.426	1.87907	13.5
2020-05-06	21	3	15	C	1	94.099	177.645	1.88785	17.34
2020-05-07			16	C	1	96.7458	180.299	1.86364	21.49
2020-05-08			17	C	1	95.8747	189.99	1.98165	28.15
2020-05-09			18	C	1	95.435	185.592	1.9447	30.16
2020-05-10			19	C	1	91.9328	190.903	2.07656	42.33
2020-05-11			20	C	1	91.0771	183.034	2.00966	44.79
2020-05-12			21	C	1	91.1814	190.292	2.08696	51.61
2020-05-13	22	4	22	C	1	96.0352	200.881	2.09174	59.29
2020-05-14			23	C	1	94.2814	193.85	2.05607	62.84
2020-05-15			24	C	1	101.357	196.545	1.93913	67.51
2020-05-16			25	C	1	97.8318	193.02	1.97297	71.54
2020-05-17			26	C	1	100.044	200.97	2.00881	77.88
2020-05-18			27	C	1	106.664	204.513	1.91736	80.55
2020-05-19			28	C	1	105.801	201.904	1.90833	83.67
2020-05-20	23	5	29	C	1	100.097	200.194	2	85.15
2020-05-21			30	C	1	108.955	209.087	1.91903	86.31
2020-05-22			31	C	1	108.983	215.319	1.97571	86.53
2020-05-23			32	C	1	105.482	210.963	2	89.22
2020-05-24			33	C	1	106.806	210.08	1.96694	89.93
2020-05-25			34	C	1	109.012	207.432	1.90283	93.02
2020-05-26			35	C	1	107.247	206.55	1.92593	93.14	54.8901	45.1099	17.5503	126.549	230.55	591.155	243.725	444.023	1138.52
2020-05-27	24	6	36	C	1	109.454	220.673	2.01613	93.08	58.5201	41.4799	16.4773	129.234	220.837	566.249	260.552	445.236	1141.63
2020-05-28			37	C	1	108.581	219.809	2.02439	92.13	60.6801	39.3199	15.7174	129.487	213.393	547.163	262.133	431.992	1107.67
2020-05-29			38	C	1	105.951	218.965	2.06667	92.25	63.2548	36.7452	15.6112	126.236	199.568	511.712	260.888	412.44	1057.54
2020-05-30			39	C	1	100.221	216.336	2.15859	93.32	63.228	36.772	14.9542	118.032	186.678	478.661	254.784	402.961	1033.23
2020-05-31			40	C	1	101.113	226.069	2.23581	93.69	66.7081	33.2919	14.4293	118.604	177.795	455.885	265.175	397.516	1019.27
2020-06-01			41	C	1	103.762	231.367	2.22979	94.06	78.0025	21.9975	14.3933	121.234	155.423	398.521	270.326	346.561	888.618
2020-06-02			42	C	1	105.087	211.939	2.01681	94.59	74.3613	25.6387	13.9838	122.089	164.183	420.983	246.23	331.126	849.041
2020-06-03	25	7	43	C	1	101.122	204.01	2.01747	94.43	75.5679	24.4321	13.5163	117.689	155.74	399.333	237.434	314.2	805.642
2020-06-04			44	C	1	106.439	219.945	2.06639	94.05	82.2667	17.7333	13.0264	124.381	151.192	387.672	257.019	312.422	801.081
2020-06-05			45	C	1	104.249	206.732	1.98305	96.03	80.7887	19.2113	13.7108	119.312	147.685	378.678	236.603	292.866	750.939
2020-06-06			46	C	1	104.259	191.73	1.83898	96.11	81.7723	18.2277	14.5701	119.228	145.805	373.859	219.258	268.133	687.52
2020-06-07			47	C	1	105.142	207.634	1.97479	95.47	84.0216	15.9784	13.3849	121.033	144.05	369.36	239.015	284.469	729.408
2020-06-08			48	C	1	106.045	224.461	2.11667	94.53	84.4036	15.5964	13.182	123.292	146.074	374.549	260.968	309.191	792.796
2020-06-09			49	C	1	114.008	228.9	2.00775	94.92	86.3209	13.6791	12.656	131.983	152.898	392.046	264.989	306.981	787.131
2020-06-10	26	8	50	C	1	101.644	224.501	2.2087	94.95	86.9654	13.0346	12.1547	117.659	135.294	346.908	259.873	298.824	766.214
2020-06-11			51	C	1	102.988	216.584	2.103	94.71	86.9833	13.0167	12.3192	119.499	137.382	352.262	251.308	288.915	740.808
2020-06-12			52	C	1	105.198	201.556	1.91597	94.68	84.5049	15.4951	12.0062	122.114	144.505	370.526	233.966	276.867	709.915
2020-06-13			53	C	1	107.418	205.994	1.9177	93.73	84.6098	15.3902	11.7807	127.119	150.241	385.234	243.775	288.117	738.761
2020-06-14			54	C	1	106.976	217.487	2.03306	93.23	88.7315	11.2685	11.3518	126.015	142.019	364.151	256.197	288.732	740.339
2020-06-15			55	C	1	114.5	223.696	1.95367	93.53	89.1521	10.8479	11.2219	134.559	150.932	387.006	262.884	294.872	756.082
2020-06-16			56	C	1	111.406	237.843	2.13492	94.89	89.1397	10.8603	11.7714	130.448	146.341	375.235	278.497	312.427	801.096
2020-06-17	27	9	57	C	1	108.753	225.464	2.07317	94.75	86.0177	13.9823	11.4044	126.83	147.447	378.068	262.941	305.682	783.8
2020-06-18			58	C	1	111.406	224.58	2.01587	93.38	86.5855	13.4145	11.0105	131.127	151.442	388.314	264.336	305.288	782.791
2020-06-19			59	C	1	107.879	223.716	2.07377	94.58	86.6915	13.3085	11.4664	126.255	145.637	373.428	261.823	302.017	774.404
2020-06-20			60	C	1	109.224	229.062	2.09717	93.76	85.944	14.056	10.4741	128.968	150.061	384.771	270.468	314.702	806.929
2020-06-21			61	C	1	103.034	232.599	2.25751	93.59	90.0094	9.99059	10.6281	121.747	135.261	346.822	274.846	305.352	782.955
2020-06-22			62	C	1	101.292	191.083	1.88646	93.58	90.4282	9.57181	10.476	118.998	131.594	337.421	224.486	248.247	636.532
2020-06-23			63	C	1	109.273	197.31	1.80567	94.09	89.1691	10.8309	10.7792	127.635	143.139	367.022	230.467	258.461	662.72
2020-06-24	28	10	64	C	1	107.965	204.425	1.89344	94.15	89.4961	10.5039	10.4	126.753	141.63	363.154	240	268.168	687.611
2020-06-25			65	C	1	107.984	209.772	1.94262	93.53	91.6346	8.36541	10.4047	126.938	138.526	355.195	246.592	269.104	690.011
2020-06-26			66	C	1	110.226	200.974	1.82329	93.94	91.0389	8.96113	10.4512	129.728	142.497	365.378	236.532	259.815	666.191
2020-06-27			67	C	1	100.044	216.91	2.16814	93.99	90.7567	9.24326	10.2842	117.623	129.602	332.313	255.022	280.996	720.501
2020-06-28			68	C	1	100.956	229.366	2.27193	93.56	91.8084	8.19156	9.72485	119.723	130.405	334.372	272.002	296.271	759.669
2020-06-29			69	C	1	117.36	254.207	2.16604	92.89	91.7836	8.21643	9.60869	139.753	152.264	390.42	302.711	329.809	845.665
2020-06-30			70	C	1	103.632	204.606	1.97436	93.08	92.5365	7.46347	9.92326	122.99	132.909	340.793	242.826	262.411	672.848
2020-07-01	29	11	71	C	1	108.513	212.596	1.95918	94	91.361	8.63902	9.80617	127.657	139.729	358.278	250.104	273.754	701.933
2020-07-02			72	C	1	115.609	220.588	1.90805	92.77	91.9118	8.08824	9.40126	137.08	149.143	382.418	261.555	284.571	729.67
2020-07-03			73	C	1	119.174	226.83	1.90335	93.25	90.2493	9.75071	10.0347	141.475	156.76	401.948	269.275	298.368	765.047
2020-07-04			74	C	1	114.311	239.256	2.09302	93.7	92.0445	7.9555	9.45634	135.39	147.092	377.16	283.375	307.868	789.404
2020-07-05			75	C	1	112.096	255.206	2.27668	94.32	91.4247	8.57529	9.65761	131.647	143.995	369.219	299.719	327.832	840.594
2020-07-06			76	C	1	109.447	233.96	2.13765	93.68	90.7011	9.29894	9.53817	128.458	141.628	363.15	274.6	302.752	776.288
2020-07-07			77	C	1	110.776	229.529	2.072	94.27	91.3442	8.65585	9.96671	130.046	142.369	365.049	269.455	294.989	756.381
2020-07-08	30	12	78	C	1	110.796	227.796	2.056	94.69	92.3627	7.63731	9.86528	129.534	140.245	359.602	266.321	288.343	739.341
2020-07-09			79	C	1	109.466	226.024	2.06478	94.39	93.2855	6.71448	9.45848	128.365	137.604	352.832	265.045	284.123	728.519
2020-07-10			80	C	1	103.723	244.681	2.35897	94.34	91.6693	8.33074	9.36948	121.533	132.578	339.943	286.694	312.748	801.918
2020-07-11			81	C	1	117.032	266.868	2.2803	94.32	96.0839	3.91607	9.57723	137.114	142.703	365.904	312.662	325.405	834.373
2020-07-12			82	C	1	108.609	211.012	1.94286	94.05	96.1679	3.83214	9.49703	127.564	132.648	340.122	247.839	257.715	660.808
2020-07-13			83	C	1	103.769	203.104	1.95726	94.12	96.0474	3.95257	9.44456	121.698	126.706	324.886	238.194	247.997	635.889
2020-07-14			84	C	1	97.2037	199.734	2.05479	92.35	95.0106	4.98943	9.59831	115.751	121.829	312.382	237.844	250.334	641.881
2020-07-15	31	13	85	C	1	90.6989	192.068	2.11765	93.37	95.5288	4.4712	9.48691	106.806	111.805	286.68	226.178	236.764	607.088
2020-07-16			86	C	1	99.5091	199.018	2	91.79	92.6861	7.31394	7.8379	119.226	128.634	329.831	238.452	257.268	659.662
2020-07-17			87	C	1	109.075	222.62	2.04098	91.73	96.226	3.77399	9.83167	130.803	135.933	348.547	266.967	277.437	711.378
2020-07-18			88	C	1	104.792	228.392	2.17949	91.73	93.9843	6.01568	9.61435	125.685	133.73	342.896	273.928	291.462	747.338
2020-07-19			89	C	1	117.489	236.771	2.01527	93.36	94.4186	5.5814	9.48203	138.478	146.664	376.061	279.07	295.567	757.863
2020-07-20			90	C	1	120.244	238.693	1.98507	93.65	94.7701	5.22986	10.1645	141.291	149.088	382.276	280.472	295.95	758.847
2020-07-21			91	C	1	114.045	234.375	2.05512	93.7	94.8218	5.17823	10.0401	133.938	141.252	362.186	275.258	290.29	744.334
2020-07-22	32	14	92	C	1	116.791	213.817	1.83077	91.97	96.3556	3.64438	9.61084	139.755	145.041	371.899	255.859	265.536	680.862
2020-07-23			93	C	1	114.638	240.964	2.10196	92.04	95.4741	4.52591	10.0624	137.067	143.565	368.115	288.11	301.768	773.764
2020-07-24			94	C	1	111.95	232.893	2.08032	92.93	95.3147	4.68534	9.72207	132.574	139.091	356.643	275.796	289.353	741.931
2020-07-25			95	C	1	114.229	206.872	1.81102	93.37	95.1108	4.88917	9.85258	134.691	141.615	363.114	243.928	256.467	657.609
2020-07-26			96	C	1	108.402	221.303	2.04149	92.99	94.706	5.29399	9.18193	128.355	135.53	347.514	262.037	276.684	709.447
2020-07-27			97	C	1	106.211	223.222	2.10169	92.55	95.7378	4.26215	8.93125	126.365	131.991	338.439	265.581	277.405	711.295
2020-07-28			98	C	1	106.249	235.909	2.22034	92.75	95.2432	4.75681	8.95778	126.136	132.435	339.578	280.064	294.052	753.979
2020-07-29	33	15	99	C	1	104.486	227.887	2.18103	92.67	95.9974	4.00257	9.03253	124.144	129.32	331.59	270.762	282.051	723.208
2020-07-30			100	C	1	104.542	233.417	2.23276	92.82	95.4672	4.53282	8.94804	124.011	129.899	333.075	276.887	290.034	743.676
2020-07-31			101	C	1	97.3587	226.269	2.32407	93.12	95.9386	4.0614	8.97559	115.126	120	307.692	267.562	278.889	715.1
2020-08-01			102	C	1	103.237	238.932	2.31441	93.56	96.0416	3.9584	9.03109	121.511	126.519	324.409	281.227	292.818	750.815
2020-08-02			103	C	1	103.716	233.586	2.25217	94.52	96.2488	3.75118	8.96291	120.836	125.546	321.912	272.145	282.751	725.003
2020-08-03			104	C	1	100.126	230.02	2.2973	94.94	96.2544	3.74555	8.77799	116.133	120.652	309.365	266.792	277.174	710.702
2020-08-04			105	C	1	104.232	232.831	2.23377	95.42	96.4795	3.52047	8.78034	120.3	124.69	319.717	268.722	278.527	714.173
2020-08-05	34	16	106	C	1	106.047	222.924	2.10213	95.45	95.6993	4.30074	8.82016	122.358	127.856	327.837	257.211	268.77	689.155
2020-08-06			107	C	1	107.852	211.191	1.95816	95.32	96.0375	3.96246	8.8634	124.609	129.75	332.693	244.004	254.072	651.466
2020-08-07			108	C	1	112.375	231.97	2.06426	95.15	95.9047	4.09528	8.73381	130.067	135.621	347.746	268.491	279.956	717.837
2020-08-08			109	C	1	108.342	238.353	2.2	94.94	96.1458	3.85421	8.60913	125.681	130.719	335.177	276.498	287.582	737.389
2020-08-09			110	C	1	107.901	253.725	2.35146	93.73	96.3293	3.6707	8.74178	126.777	131.608	337.456	298.112	309.471	793.516
2020-08-10			111	C	1	107.469	242.933	2.2605	93.49	96.1702	3.82979	8.93617	126.596	131.637	337.531	286.17	297.566	762.991
2020-08-11			112	C	1	102.52	202.33	1.97357	93.86	96.3434	3.6566	8.88182	120.297	124.862	320.16	237.414	246.425	631.858
2020-08-12	35	17	113	C	1	116.552	214.131	1.83721	93.78	96.3497	3.65025	8.76486	136.885	142.07	364.283	251.486	261.013	669.265
2020-08-13			114	C	1	110.709	245.82	2.22041	94.03	96.5488	3.4512	8.82913	129.685	134.32	344.411	287.953	298.246	764.732
2020-08-14			115	C	1	108.479	226.903	2.09167	94.03	96.4634	3.53664	8.86277	127.065	131.723	337.752	265.777	275.521	706.465
2020-08-15			116	C	1	108.971	213.42	1.95851	93.52	96.8687	3.13132	8.88274	128.342	132.49	339.719	251.358	259.483	665.342
2020-08-16			117	C	1	114.901	227.088	1.97638	92.84	96.4148	3.58523	8.69472	136.325	141.394	362.548	269.429	279.448	716.533
2020-08-17			118	C	1	108.155	225.36	2.08368	93.22	96.4706	3.52941	8.72727	127.807	132.483	339.701	266.31	276.053	707.829
2020-08-18			119	C	1	105.468	229.947	2.18026	93.66	96.545	3.45496	8.6643	125.39	129.877	333.019	273.383	283.166	726.067
2020-08-19	36	18	120	C	1	113.163	232.663	2.056	93.27	96.5023	3.4977	8.62124	133.704	138.55	355.257	274.896	284.859	730.408
2020-08-20			121	C	1	109.119	244.499	2.24066	93.17	96.5307	3.46932	8.50198	129.029	133.666	342.734	289.11	299.501	767.951
2020-08-21			122	C	1	102.817	205.635	2	93.13	96.6245	3.37548	8.51907	121.625	125.873	322.752	243.249	251.747	645.504
2020-08-22			123	C	1	90.6043	208.39	2.3	93.02	96.3623	3.63773	8.63827	107.308	111.359	285.535	246.808	256.125	656.73
2020-08-23			124	C	1	120.072	253.738	2.11321	93.06	96.2558	3.74423	8.64714	142.152	147.682	378.671	300.397	312.082	800.21
2020-08-24			125	C	1	109.661	252.855	2.30579	92.9	97.1948	2.80525	8.5877	130.052	133.805	343.09	299.871	308.526	791.092
2020-08-25			126	C	1	104.695	200.326	1.91342	93.01	98.035	1.965	8.79416	124.02	126.506	324.374	237.303	242.059	620.664
2020-08-26	37	19	127	C	1	111.514	195.83	1.7561	92.98	96.691	3.30898	8.59476	132.144	136.667	350.427	232.058	240	615.385
2020-08-27			128	C	1	111.101	204.97	1.8449	93.34	97.9553	2.04475	9.20672	131.142	133.88	343.281	241.944	246.995	633.319
2020-08-28			129	C	1	114.739	206.803	1.80237	92.9	97.3537	2.6463	9.17599	136.08	139.779	358.408	245.267	251.934	645.984
2020-08-29			130	C	1	102.05	209.543	2.05333	91.92	96.8584	3.14165	9.07707	122.296	126.263	323.75	251.114	259.259	664.767
2020-08-30			131	C	1	112.512	222.303	1.97581	93.14	98.0142	1.98583	9.16702	133.104	135.801	348.208	262.988	268.317	687.992
2020-08-31			132	C	1	105.726	214.176	2.02575	92.89	97.7716	2.22844	8.56928	125.417	128.276	328.912	254.064	259.855	666.294
2020-09-01			133	C	1	109.366	213.287	1.95021	92.33	97.0537	2.94627	8.32972	130.524	134.487	344.837	254.549	262.277	672.505
2020-09-02	38	20	134	C	1	107.127	220.608	2.05932	92.51	97.1593	2.84072	8.52216	130.43	134.243	344.214	268.597	276.451	708.847
2020-09-03			135	C	1	102.615	206.139	2.00885	93.12	97.5715	2.42854	9.1124	121.427	124.449	319.101	243.929	250	641.026
2020-09-04			136	C	1	100.382	206.214	2.0543	93.05	97.9236	2.07639	8.98332	118.881	121.402	311.287	244.217	249.396	639.476
2020-09-05			137	C	1	100.409	200.818	2	91.82	97.2843	2.71567	8.86683	120.515	123.879	317.638	241.03	247.758	635.277
2020-09-06			138	C	1	97.7095	194.51	1.9907	91.95	97.2873	2.71271	8.95522	117.115	120.381	308.669	233.141	239.642	614.466
2020-09-07			139	C	1	101.364	197.273	1.94619	91.67	97.4863	2.51366	9.38798	121.858	125	320.513	237.158	243.274	623.778
2020-09-08			140	C	1	98.6364	190	1.92627	90.11	97.6318	2.36825	8.56126	120.636	123.562	316.826	232.377	238.014	610.292
2020-09-09	39	21	141	C	1	93.1903	195.472	2.09756	88.85	97.7896	2.21044	8.4245	115.597	118.21	303.103	242.472	247.953	635.777
2020-09-10			142	C	1	91.8349	215.494	2.34653	88.59	97.6244	2.37557	8.48416	114.253	117.034	300.086	268.1	274.623	704.163
2020-09-11			143	C	1	111.859	226.446	2.02439	88.01	96.3444	3.65562	8.63227	140.075	145.39	372.795	283.567	294.326	754.683
2020-09-12			144	C	1	106.867	227.376	2.12766	89.45	96.8176	3.18243	8.3931	131.667	135.995	348.706	280.143	289.352	741.928
2020-09-13			145	C	1	106.886	210.134	1.96596	90.03	96.2138	3.78619	8.34076	130.846	135.995	348.706	257.238	267.361	685.541
2020-09-14			146	C	1	112.809	201.965	1.79032	88.9	96.4358	3.56418	8.16603	139.86	145.029	371.87	250.395	259.649	665.767
2020-09-15			147	C	1	108.715	209.243	1.92469	88.41	96.2913	3.70874	8.21141	135.534	140.754	360.907	260.86	270.907	694.633
2020-09-16	40	22	148	C	1	111.495	214.799	1.92653	89.02	96.9922	3.00777	8.36994	137.997	142.276	364.811	265.856	274.1	702.82
2020-09-17			149	C	1	114.236	213.909	1.87251	88.07	96.1495	3.85054	7.64411	142.971	148.697	381.274	267.715	278.436	713.939
2020-09-18			150	C	1	107.439	218.52	2.0339	88.05	95.9193	4.0807	7.71686	134.504	140.226	359.553	273.567	285.205	731.295
2020-09-19			151	C	1	112.487	236.816	2.10526	89.2	97.0737	2.92628	8.17107	138.998	143.188	367.15	292.628	301.449	772.947
2020-09-20			152	C	1	109.755	229.529	2.09129	88.65	96.9766	3.02344	7.9153	136.451	140.705	360.783	285.358	294.255	754.5
2020-09-21			153	C	1	112.052	223.194	1.99187	89.53	96.691	3.30903	7.80707	137.97	142.691	365.875	274.818	284.223	728.776
2020-09-22			154	C	1	110.726	207.783	1.87654	89.89	97.6196	2.38042	7.96826	135.785	139.096	356.655	254.806	261.019	669.279
2020-09-23	41	23	155	C	1	117.127	205.086	1.75097	89.23	96.9532	3.04678	7.83781	145.543	150.117	384.915	254.842	262.85	673.976
2020-09-24			156	C	1	105.316	202.425	1.92208	89.96	97.2176	2.78243	8.40317	129.065	132.759	340.407	248.072	255.172	654.288
2020-09-25			157	C	1	104.423	207.022	1.98253	89.09	96.6031	3.39691	7.79822	129.218	133.762	342.979	256.179	265.187	679.966
2020-09-26			158	C	1	112.652	214.357	1.90283	89.17	96.7633	3.23672	7.95083	139.28	143.939	369.075	265.028	273.893	702.289
2020-09-27			159	C	1	114.995	214.475	1.86508	89.34	96.6508	3.34917	4.69348	146.019	151.079	387.382	272.337	281.775	722.499
2020-09-28			160	C	1	102.236	204.473	2	90.17	97.1861	2.81385	10.9199	121.212	124.722	319.799	242.424	249.443	639.598
2020-09-29			161	C	1	105.917	208.181	1.96552	90.25	96.935	3.06497	10.8569	125.189	129.147	331.147	246.061	253.841	650.874
2020-09-30	42	24	162	C	1	118.265	217.352	1.83784	90.37	96.5686	3.43137	7.82086	144.274	149.4	383.077	265.152	274.573	704.034
2020-10-01			163	C	1	109.599	202.758	1.85	89.76	97.3525	2.64752	7.74063	134.62	138.281	354.566	249.046	255.819	655.947
2020-10-02			164	C	1	114.197	196.419	1.72	90.1	97.0375	2.96255	7.85914	139.743	144.009	369.254	240.358	247.696	635.118
2020-10-03			165	C	1	107.375	198.3	1.84681	90.06	97.129	2.87103	4.6307	136.027	140.048	359.097	251.216	258.641	663.183
2020-10-04			166	C	1	106.967	208.448	1.94872	90.32	96.9865	3.01351	4.65304	135.088	139.286	357.143	263.249	271.429	695.971
2020-10-05			167	C	1	110.634	213.038	1.92562	90.02	96.9765	3.02352	7.72676	135.498	139.723	358.264	260.918	269.053	689.88
2020-10-06			168	C	1	115.226	215.821	1.87302	90.26	97.185	2.81501	7.75246	140.751	144.828	371.353	263.628	271.264	695.55
2020-10-07	43	25	169	C	1	112.503	214.946	1.91057	90.24	97.4519	2.54806	7.75592	137.461	141.055	361.68	262.629	269.495	691.014
2020-10-08			170	C	1	111.609	203.092	1.81967	90.28	97.162	2.83799	7.67598	136.313	140.294	359.729	248.045	255.29	654.589
2020-10-09			171	C	1	105.672	206.77	1.95671	90.15	97.2474	2.7526	7.68714	129.238	132.896	340.759	252.881	260.039	666.767
2020-10-10			172	C	1	119.396	210.43	1.76245	89.23	97.0379	2.96213	7.85755	147.541	152.045	389.858	260.034	267.972	687.107
2020-10-11			173	C	1	108.895	209.553	1.92437	89.38	97.2567	2.74328	7.84601	134.342	138.131	354.182	258.523	265.815	681.578
2020-10-12			174	C	1	92.4485	205.95	2.22772	89.68	97.4229	2.57709	7.83255	113.662	116.669	299.15	253.207	259.905	666.424
2020-10-13			175	C	1	136.855	243.501	1.77926	89.83	97.3034	2.69663	7.75281	167.978	172.633	442.648	298.876	307.159	787.588
2020-10-14	44	26	176	C	1	113.99	226.149	1.98394	89.6	96.6986	3.30141	7.81972	140.282	145.071	371.977	278.31	287.812	737.979
2020-10-15			177	C	1	110.338	208.772	1.89212	89.69	97.287	2.71305	7.83519	135.652	139.435	357.526	256.67	263.828	676.482
2020-10-16			178	C	1	112.627	210.603	1.86992	89.63	96.7444	3.2556	7.93061	138.56	143.223	367.239	259.097	267.816	686.707
2020-10-17			179	C	1	113.085	209.688	1.85425	89.22	96.7632	3.23676	7.71842	139.769	144.444	370.37	259.167	267.836	686.76
2020-10-18			180	C	1	114.469	206.044	1.8	88.47	96.2561	3.74386	7.87581	142.678	148.227	380.07	256.82	266.809	684.126
2020-10-19			181	C	1	105.808	196.043	1.85281	89.41	96.8252	3.17478	7.84092	130.494	134.772	345.57	241.781	249.708	640.278
2020-10-20			182	C	1	107.67	206.176	1.91489	89.48	96.8955	3.10454	7.90246	132.648	136.899	351.022	254.008	262.146	672.169
2020-10-21	45	27	183	C	1	112.73	206.214	1.82927	88.97	96.82	3.18001	7.95003	139.693	144.282	369.953	255.537	263.93	676.743
2020-10-22			184	C	1	110.011	206.271	1.875	88.94	97.0455	2.95455	7.97727	136.364	140.515	360.295	255.682	263.466	675.554
2020-10-23			185	C	1	106.822	199.89	1.87124	88.37	96.6137	3.38634	7.89383	133.28	137.951	353.722	249.399	258.141	661.9
2020-10-24			186	C	1	102.696	207.225	2.01786	88.39	96.7052	3.29482	8.09976	128.132	132.497	339.737	258.552	267.361	685.54
2020-10-25			187	C	1	107.739	209.976	1.94894	88.53	96.8018	3.19817	8.07539	134.209	138.643	355.495	261.565	270.206	692.837
2020-10-26			188	C	1	103.183	203.614	1.97333	88.34	96.7712	3.22876	8.12915	128.807	133.105	341.294	254.179	262.66	673.486
2020-10-27			189	C	1	103.651	198.129	1.9115	88.64	96.6678	3.33219	8.02237	128.951	133.396	342.042	246.491	254.988	653.814
2020-10-28	46	28	190	C	1	102.771	196.366	1.91071	88.7	96.7598	3.24016	8.07758	127.781	132.06	338.615	244.153	252.329	646.997
2020-10-29			191	C	1	109.214	194.567	1.78151	88.88	96.7889	3.21111	8.17581	135.504	140	358.974	241.403	249.412	639.517
2020-10-30			192	C	1	99.6053	209.309	2.10138	88.75	96.8176	3.18239	8.20121	123.76	127.828	327.763	260.066	268.615	688.755
2020-10-31			193	C	1	107.468	203.913	1.89744	87.51	96.62	3.38002	8.10279	135.432	140.17	359.411	256.974	265.964	681.959
2020-11-01			194	C	1	110.682	204.831	1.85062	87.76	96.4681	3.53186	8.01016	139.081	144.173	369.675	257.387	266.81	684.129
2020-11-02			195	C	1	101.985	197.538	1.93694	87.59	96.5988	3.4012	8.01712	128.413	132.934	340.857	248.727	257.485	660.218
2020-11-03			196	C	1	101.985	198.456	1.94595	86.66	96.5985	3.40152	8.00701	129.749	134.318	344.404	252.484	261.375	670.191
2020-11-04	47	29	197	C	1	113.95	200.331	1.75806	86.9	96.4315	3.56851	7.77843	144.606	149.958	384.507	254.227	263.635	675.988
2020-11-05			198	C	1	103.851	194.835	1.87611	85.5	96.0882	3.91181	7.65766	133.95	139.403	357.443	251.304	261.535	670.602
2020-11-06			199	C	1	101.591	194.907	1.91855	86.41	96.5736	3.42643	7.95588	129.664	134.265	344.269	248.768	257.594	660.498
2020-11-07			200	C	1	116.76	193.068	1.65354	87.3	96.748	3.25203	8.01394	147.503	152.461	390.926	243.902	252.101	646.412
2020-11-08			201	C	1	98.8506	190.345	1.92558	87.17	96.2567	3.74332	7.66101	124.971	129.831	332.9	240.642	250	641.026
2020-11-09			202	C	1	98.4089	204.175	2.07477	86.04	96.0745	3.9255	7.55629	126.135	131.288	336.637	261.7	272.393	698.443
2020-11-10			203	C	1	107.156	205.114	1.91416	85.49	94.981	5.01898	7.8429	138.23	145.534	373.164	264.594	278.576	714.297
2020-11-11	48	30	204	C	1	104.866	203.293	1.9386	85.27	96.0619	3.93813	7.81678	135.634	141.194	362.036	262.939	273.718	701.841
2020-11-12			205	C	1	104.866	201.453	1.92105	86.57	95.3944	4.60565	7.66436	133.599	140.049	359.1	256.651	269.042	689.851
2020-11-13			206	C	1	98.9051	201.49	2.03721	86.8	93.7573	6.24269	7.68062	125.672	134.04	343.692	256.021	273.067	700.173
2020-11-14			207	C	1	106.295	200.626	1.88745	85.8	94.6173	5.3827	7.72507	136.638	144.411	370.285	257.897	272.568	698.893
2020-11-15			208	C	1	104.914	197.865	1.88596	85.13	94.3484	5.6516	7.58316	135.925	144.067	369.402	256.349	271.705	696.679
2020-11-16			209	C	1	102.661	195.194	1.90135	85.09	94.2721	5.72792	7.67303	133.055	141.139	361.895	252.983	268.354	688.088
2020-11-17			210	C	1	102.67	191.529	1.86547	85.19	93.7776	6.22243	7.73632	132.912	141.731	363.414	247.944	264.396	677.937
2020-11-18	49	31	211	C	1	105.472	194.363	1.84279	85.94	94.9521	5.04788	8.42889	135.359	142.555	365.525	249.438	262.699	673.588
2020-11-19			212	C	1	102.295	197.217	1.92793	84.79	94.222	5.77799	8.04363	133.062	141.221	362.106	256.533	272.265	698.114
2020-11-20			213	C	1	106.069	196.458	1.85217	85.43	93.9621	6.03787	8.00286	136.954	145.754	373.729	253.662	269.962	692.21
2020-11-21			214	C	1	103.34	192.84	1.86607	84.61	93.9492	6.05076	8.21605	134.729	143.406	367.707	251.413	267.606	686.168
2020-11-22			215	C	1	102.041	187.46	1.8371	85.22	94.3216	5.67842	8.43993	132.098	140.051	359.104	242.678	257.288	659.712
2020-11-23			216	C	1	100.268	192.219	1.91705	84.46	93.6746	6.32545	8.01545	130.975	139.82	358.512	251.086	268.041	687.285
2020-11-24			217	C	1	98.5837	194.39	1.97183	86.52	93.1883	6.8117	7.9767	126.605	135.859	348.357	249.643	267.891	686.901
2020-11-25	50	32	218	C	1	105.122	199.129	1.89427	85.92	94.7229	5.27708	8.31831	136.435	144.036	369.322	258.445	272.843	699.597
2020-11-26			219	C	1	95.0747	201.28	2.11707	84.6	94.6878	5.3122	8.07115	124.032	130.99	335.873	262.585	277.316	711.067
2020-11-27			220	C	1	108.091	206.903	1.91416	83.92	94.155	5.84503	7.6022	142.16	150.985	387.141	272.117	289.01	741.051
2020-11-28			221	C	1	104.447	194.04	1.85778	82.34	93.4661	6.53391	7.46733	140.012	149.8	384.103	260.112	278.296	713.578
2020-11-29			222	C	1	98.9409	190.45	1.92488	84.35	94.4681	5.53191	8.80243	129.483	137.066	351.45	249.24	263.835	676.501
2020-11-30			223	C	1	100.4	189.644	1.88889	84.35	93.9287	6.0713	8.22484	131.403	139.896	358.709	248.205	264.249	677.561
2020-12-01			224	C	1	97.1912	187.872	1.93301	84.01	93.009	6.99096	7.99316	127.719	137.319	352.101	246.883	265.44	680.616
2020-12-02	51	33	225	C	1	98.2218	188.995	1.92417	83.97	94.1364	5.86363	8.07932	129.147	137.191	351.772	248.5	263.979	676.87
2020-12-03			226	C	1	99.1528	191.788	1.93427	83.44	93.3843	6.61574	8.10644	131.206	140.501	360.26	253.788	271.768	696.841
2020-12-04			227	C	1	102.488	194.727	1.9	83.49	93.9869	6.01309	8.1615	135.819	144.509	370.535	258.057	274.566	704.017
2020-12-05			228	C	1	98.8161	192.971	1.95283	84.56	94.1564	5.8436	8.9057	129.316	137.341	352.157	252.531	268.204	687.703
2020-12-06			229	C	1	98.3866	187.448	1.90521	83.99	93.6233	6.3767	8.39169	129.623	138.451	355.004	246.959	263.78	676.358
2020-12-07			230	C	1	99.3748	195.017	1.96244	84.96	93.0603	6.93972	8.58046	129.436	139.088	356.637	254.011	272.953	699.879
2020-12-08			231	C	1	105.479	198.824	1.88496	83.61	92.8333	7.16669	8.20462	139.627	150.406	385.656	263.19	283.509	726.945
2020-12-09	52	34	232	C	1	105.976	194.211	1.8326	82.45	92.4928	7.50721	8.09625	142.248	153.794	394.344	260.684	281.843	722.674
2020-12-10			233	C	1	91.096	189.666	2.08205	83.66	93.4372	6.56285	8.56507	120.504	128.968	330.688	250.896	268.519	688.509
2020-12-11			234	C	1	94.8687	196.28	2.06897	83.6	93.1824	6.81762	8.26528	125.588	134.776	345.58	259.837	278.847	714.993
2020-12-12			235	C	1	117.801	217.838	1.84921	80.97	92.8946	7.10543	8.03834	161.022	173.339	444.459	297.764	320.539	821.896
2020-12-13			236	C	1	99.1581	197.381	1.99057	80.28	92.4803	7.51967	7.79053	136.721	147.838	379.072	272.153	294.282	754.569
2020-12-14			237	C	1	105.268	188.079	1.78667	83.79	92.9543	7.04574	8.51669	139.061	149.601	383.592	248.455	267.287	685.352
2020-12-15			238	C	1	98.7365	186.242	1.88626	83.33	92.4913	7.5087	7.83192	131.154	141.801	363.593	247.389	267.473	685.829
2020-12-16	53	35	239	C	1	105.337	184.457	1.75111	82.71	92.1053	7.89474	8.83459	140.977	153.061	392.465	246.867	268.027	687.249
2020-12-17			240	C	1	94.6047	184.526	1.9505	81.43	91.048	8.95199	8.32803	128.613	141.259	362.202	250.86	275.524	706.473
2020-12-18			241	C	1	99.8032	188.361	1.88732	81.93	91.1739	8.82614	8.56021	134.861	147.917	379.274	254.527	279.167	715.812
2020-12-19			242	C	1	99.8875	182.893	1.83099	83.55	92.1461	7.85386	8.82316	132.347	143.628	368.276	242.326	262.98	674.309
2020-12-20			243	C	1	96.1899	185.811	1.93171	83.08	92.2336	7.76638	8.66683	128.189	138.983	356.367	247.624	268.475	688.396
2020-12-21			244	C	1	101.38	190.557	1.87963	81.97	91.9234	8.07658	8.33016	136.934	148.966	381.963	257.386	280	717.949
2020-12-22			245	C	1	103.746	195.287	1.88235	82.17	92.3466	7.65338	8.5389	139.785	151.37	388.128	263.125	284.932	730.594
2020-12-23	54	36	246	C	1	100.009	188.75	1.88732	82.97	92.3616	7.63837	8.30203	133.358	144.387	370.224	251.69	272.505	698.732
2020-12-24			247	C	1	98.6286	186.925	1.89524	81.51	92.1271	7.87291	8.31951	133.98	145.429	372.896	253.924	275.623	706.726
2020-12-25			248	C	1	101.494	191.711	1.88889	81.75	92.6808	7.31925	8.49033	137.475	148.331	380.337	259.674	280.181	718.414
2020-12-26			249	C	1	101.072	190.861	1.88837	81.07	92.9626	7.03737	8.24451	138.051	148.501	380.772	260.691	280.425	719.04
2020-12-27			250	C	1	103.922	193.736	1.86425	79.44	92.4227	7.57735	8.21972	144.861	156.738	401.891	270.058	292.199	749.227
2020-12-28			251	C	1	102.089	191.946	1.88018	80.86	93.0412	6.95876	8.75	139.82	150.277	385.326	262.887	282.548	724.483
2020-12-29			252	C	1	103.078	193.919	1.88128	80.66	89.7247	10.2753	8.29779	141.528	157.736	404.45	266.253	296.744	760.883
2020-12-30	55	37	253	C	1	99.7929	193.937	1.9434	80.02	89.9023	10.0977	8.40391	138.111	153.623	393.906	268.404	298.551	765.515
2020-12-31			254	C	1	99.8023	185.482	1.85849	80.62	86.1355	13.8645	8.22556	137.093	159.159	408.1	254.785	295.796	758.451
2021-01-01			255	C	1	102.656	192.127	1.87156	80.31	87.6997	12.3003	7.9361	141.577	161.434	413.932	264.969	302.133	774.699
2021-01-02			256	C	1	100.311	192.145	1.91549	80.52	87.4466	12.5534	8.16168	137.971	157.778	404.558	264.283	302.222	774.929
2021-01-03			257	C	1	99.8869	200.716	2.00943	79.96	89.2834	10.7166	7.80577	138.363	154.971	397.361	278.032	311.404	798.471
2021-01-04			258	C	1	106.493	201.678	1.89381	80.38	89.6104	10.3896	7.80519	146.753	163.768	419.918	277.922	310.145	795.243
2021-01-05			259	C	1	98.5291	189.515	1.92344	80.45	89.9649	10.0351	7.63339	135.661	150.794	386.65	260.937	290.043	743.701
2021-01-06	56	38	260	C	1	97.6139	187.683	1.92271	80.99	90.1586	9.84135	8.48704	133.497	148.069	379.663	256.675	284.692	729.981
2021-01-07			261	C	1	97.1698	189.623	1.95146	81.24	90.301	9.699	7.91099	132.493	146.724	376.214	258.554	286.325	734.166
2021-01-08			262	C	1	101.444	189.676	1.86977	81.19	90.864	9.13599	7.7972	133.259	146.658	376.045	249.163	274.216	703.117
2021-01-09			263	C	1	116.564	184.993	1.58704	81.01	90.4233	9.57666	8.11822	159.396	176.277	451.994	252.969	279.76	717.334
2021-01-10			264	C	1	110.912	225.599	2.03404	81.77	91.0997	8.90026	8.59335	150.256	164.935	422.911	305.627	335.486	860.22
2021-01-11			265	C	1	105.278	200.17	1.90135	80.14	90.0666	9.93343	8.30179	145.542	161.594	414.344	276.726	307.246	787.811
2021-01-12			266	C	1	100.123	185.133	1.84906	81.26	91.5518	8.44816	8.95042	136.51	149.107	382.325	252.415	275.707	706.941
2021-01-13	57	39	267	C	1	101.086	188.947	1.86916	81.72	91.4575	8.54252	8.8499	137.039	149.839	384.202	256.148	280.073	718.135
2021-01-14			268	C	1	103.517	191.908	1.85388	81.25	88.9519	11.0481	8.46977	141.163	158.696	406.912	261.699	294.203	754.366
2021-01-15			269	C	1	98.3266	185.308	1.88462	81.14	91.8797	8.12032	8.93364	134.263	146.129	374.69	253.034	275.397	706.146
2021-01-16			270	C	1	103.103	193.908	1.88073	81.41	91.3223	8.67774	8.39449	140.337	153.673	394.032	263.937	289.017	741.07
2021-01-17			271	C	1	105.054	197.804	1.88288	79.34	90.2723	9.72773	8.33994	146.709	162.518	416.714	276.236	306.003	784.623
2021-01-18			272	C	1	101.828	192.289	1.88837	80.38	91.6177	8.3823	8.73482	140.358	153.199	392.819	265.048	289.297	741.788
2021-01-19			273	C	1	101.383	192.344	1.8972	80.73	91.6125	8.38752	8.79064	139.142	151.881	389.438	263.979	288.148	738.84
2021-01-20	58	40	274	C	1	95.2607	184.834	1.9403	80.78	91.1157	8.88427	8.29978	130.536	143.264	367.345	253.28	277.976	712.758
2021-01-21			275	C	1	97.1932	188.697	1.94146	80.48	91.9702	8.02977	8.74788	133.829	145.514	373.113	259.825	282.51	724.384
2021-01-22			276	C	1	103.88	189.735	1.82648	79.56	91.4256	8.57445	8.38948	144.669	158.237	405.736	264.236	289.017	741.07
2021-01-23			277	C	1	100.588	184.096	1.83019	78.94	91.1028	8.89718	8.43101	141.183	154.971	397.361	258.391	283.626	727.245
2021-01-24			278	C	1	70.7167	180.351	2.55034	79.15	91.1229	8.87708	8.41196	99.0033	108.648	278.585	252.492	277.089	710.485
2021-01-25			279	C	1	126.745	212.665	1.6779	78.02	91.5588	8.44121	7.79396	180.016	196.613	504.135	302.05	329.897	845.89
2021-01-26			280	C	1	102.08	189.915	1.86047	74.92	90.0281	9.97191	8.13202	150.983	167.707	430.017	280.899	312.012	800.032
2021-01-27	59	41	281	C	1	99.7435	181.438	1.81905	80.19	91.7684	8.23159	8.62544	137.85	150.215	385.166	250.755	273.247	700.635
2021-01-28			282	C	1	101.672	187.191	1.84112	78.22	90.2256	9.77444	7.94844	143.663	159.226	408.272	264.501	293.155	751.679
2021-01-29			283	C	1	101.692	182.475	1.79439	78.42	92.1289	7.87105	8.75756	143.721	155.999	399.999	257.891	279.924	717.754
2021-01-30			284	C	1	97.8994	183.443	1.87379	78.58	92.0912	7.90885	8.51206	138.07	149.927	384.429	258.713	280.932	720.337
2021-01-31			285	C	1	96.5104	187.316	1.94089	78.68	92.419	7.58103	8.66595	135.95	147.101	377.183	263.863	285.507	732.07
2021-02-01			286	C	1	100.381	189.343	1.88626	78.74	91.007	8.993	8.49488	142.03	156.065	400.167	267.905	294.379	754.817
2021-02-02			287	C	1	110.434	212.3	1.92241	78.99	91.7836	8.21643	8.52371	154.977	168.85	432.949	297.929	324.6	832.307
2021-02-03	60	42	288	C	1	107.163	200.991	1.87556	79.78	92.3891	7.61085	8.29914	148.908	161.175	413.269	279.285	302.292	775.108
2021-02-04			289	C	1	103.383	187.708	1.81567	79.71	91.8367	8.16327	8.32229	143.785	156.566	401.45	261.065	284.271	728.901
2021-02-05			290	C	1	99.1515	183.049	1.84615	79.374	91.4634	8.53659	8.17869	137.858	150.725	386.473	254.507	278.261	713.489
2021-02-06			291	C	1	106.829	198.398	1.85714	79.15	90.8605	9.1395	8.04383	149.653	164.706	422.323	277.926	305.882	784.314
2021-02-07			292	C	1	107.845	200.42	1.85841	78.67	91.5209	8.47914	8.20996	152.086	166.176	426.094	282.638	308.824	791.855
2021-02-08			293	C	1	105.956	194.731	1.83784	78.11	91.3155	8.68446	7.85801	150.386	164.688	422.278	276.385	302.671	776.079
2021-02-09			294	C	1	103.6	194.787	1.88018	79.08	91.1647	8.83534	7.97858	145.248	159.325	408.524	273.092	299.559	768.101
2021-02-10	61	43	295	C	1	105.082	190.103	1.80909	78.6	91.4567	8.54332	7.97736	148.228	162.075	415.576	268.158	293.208	751.814
2021-02-11			296	C	1	103.709	191.168	1.84332	79.14	91.9111	8.08892	8.39695	145.306	158.094	405.37	267.845	291.418	747.225
2021-02-12			297	C	1	106.607	193.135	1.81166	79.37	90.8362	9.16377	7.78787	148.945	163.971	420.437	269.837	297.059	761.689
2021-02-13			298	C	1	103.26	185.486	1.7963	78.19	89.8983	10.1017	7.90508	146.441	162.896	417.682	263.051	292.609	750.28
2021-02-14			299	C	1	104.775	190.412	1.81735	78.77	90.5294	9.47056	8.13687	147.514	162.946	417.811	268.086	296.131	759.31
2021-02-15			300	C	1	103.907	189.619	1.82488	78.63	92.3014	7.69862	8.35498	148.366	160.741	412.156	270.751	293.333	752.137
2021-02-16			301	C	1	105.843	193.487	1.82805	78.73	91.4856	8.51437	8.47389	149.103	162.979	417.896	272.568	297.935	763.936
2021-02-17	62	44	302	C	1	106.831	190.668	1.78475	79.72	90.5092	9.4908	8.33111	148.627	164.212	421.057	265.263	293.078	751.482
2021-02-18			303	C	1	102.579	188.86	1.84112	78.13	88.7437	11.2563	8.01688	145.638	164.11	420.796	268.137	302.147	774.737
2021-02-19			304	C	1	104.986	192.713	1.83562	77.34	88.2838	11.7162	8.16832	150.578	170.561	437.335	276.403	313.084	802.78
2021-02-20			305	C	1	105.046	188.987	1.79909	78.42	88.8859	11.1141	8.46791	148.595	167.176	428.655	267.336	300.763	771.188
2021-02-21			306	C	1	98.3969	187.194	1.90244	78.83	91.3672	8.6328	8.38962	138.476	151.56	388.615	263.442	288.334	739.317
2021-02-22			307	C	1	86.4387	194.007	2.24444	78.09	90.367	9.63296	7.90012	122.8	135.89	348.436	275.617	304.998	782.045
2021-02-23			308	C	1	121.529	217.12	1.78656	78.33	91.06	8.93999	7.67451	172.132	189.032	484.697	307.525	337.717	865.94
2021-02-24	63	45	309	C	1	104.727	196.003	1.87156	76.76	90.9318	9.06818	7.90168	151.368	166.463	426.828	283.294	311.546	798.835
2021-02-25			310	C	1	104.277	188.371	1.80645	77.52	88.7208	11.2792	7.89546	149.243	168.217	431.326	269.601	303.876	779.169
2021-02-26			311	C	1	105.739	197.059	1.86364	78.49	90.5014	9.49857	8.54736	149.477	165.165	423.5	278.57	307.808	789.251
2021-02-27			312	C	1	105.299	187.518	1.78082	78.62	90.798	9.20195	8.06189	148.616	163.677	419.685	264.658	291.48	747.384
2021-02-28			313	C	1	102.895	187.518	1.82243	78.5	89.5746	10.4254	8.06035	145.44	162.367	416.326	265.054	295.903	758.725
2021-03-01			314	C	1	94.258	180.821	1.91837	78.14	90.549	9.45097	8.13985	133.843	147.813	379.008	256.76	283.56	727.076
2021-03-02			315	C	1	97.1714	182.798	1.88119	77.9	90.7222	9.27779	8.08551	138.413	152.568	391.2	260.381	287.009	735.921
2021-03-03	64	46	316	C	1	103.435	192.437	1.86047	77.44	90.4453	9.55467	7.84503	148.215	163.872	420.184	275.748	304.878	781.739
2021-03-04			317	C	1	101.088	191.586	1.89524	78.09	89.8892	10.1108	7.90806	143.659	159.817	409.788	272.267	302.892	776.646
2021-03-05			318	C	1	97.3306	193.698	1.9901	78.86	89.9105	10.0895	8.24519	136.968	152.338	390.61	272.579	303.167	777.352
2021-03-06			319	C	1	103.604	191.789	1.85116	77.93	89.3752	10.6248	11.6267	141.708	158.555	406.55	262.325	293.51	752.591
2021-03-07			320	C	1	104.609	195.719	1.87097	76.41	88.9231	11.0769	8.22014	151.94	170.866	438.118	284.274	319.685	819.705
2021-03-08			321	C	1	106.598	199.691	1.8733	75.78	89.8559	10.1441	8.10964	156.118	173.742	445.493	292.455	325.472	834.543
2021-03-09			322	C	1	102.267	196.816	1.92453	75.56	88.2811	11.7189	7.76534	150.205	170.144	436.268	289.075	327.448	839.61
2021-03-10	65	47	323	C	1	105.675	200.733	1.89954	75.56	88.744	11.256	7.74029	155.231	174.92	448.513	294.868	332.268	851.97
2021-03-11			324	C	1	105.233	198.88	1.88991	73.83	88.2438	11.7562	7.14078	158.2	179.276	459.683	298.984	338.816	868.758
2021-03-12			325	C	1	106.29	194.222	1.82727	74.67	88.0494	11.9506	7.77076	158.001	179.445	460.116	288.71	327.896	840.758
2021-03-13			326	C	1	103.915	193.33	1.86047	74.53	88.1083	11.8917	7.93262	154.765	175.654	450.394	287.936	326.797	837.942
2021-03-14			327	C	1	105.406	193.405	1.83486	75.2	87.7819	12.2181	7.60776	155.581	177.236	454.451	285.47	325.203	833.854
2021-03-15			328	C	1	104.026	191.601	1.84186	75.52	87.7809	12.2191	7.56757	152.916	174.202	446.672	281.65	320.856	822.707
2021-03-16			329	C	1	101.636	191.656	1.88571	76.1	88.9438	11.0562	7.92149	148.263	166.693	427.418	279.582	314.336	805.989
2021-03-17	66	48	330	C	1	102.159	197.54	1.93365	77.13	89.1986	10.8014	7.31707	147.038	164.844	422.676	284.321	318.75	817.308
2021-03-18			331	C	1	107.548	192.811	1.79279	76.67	88.6769	11.3231	7.16992	155.746	175.633	450.341	279.22	314.873	807.368
2021-03-19			332	C	1	101.794	190.984	1.87619	76.58	88.8389	11.1611	7.56255	147.596	166.139	425.998	276.919	311.709	799.253
2021-03-20			333	C	1	108.137	194.937	1.80269	76.42	89.177	10.823	7.17306	157.131	176.201	451.797	283.258	317.636	814.451
2021-03-21			334	C	1	102.318	194.937	1.90521	74.48	87.9121	12.0879	7.07056	152.545	173.52	444.922	290.63	330.592	847.672
2020-04-22	19	1	1	C	2	65.2212	113.696	1.74324	0
2020-04-23			2	C	2	68.7467	122.51	1.78205	0
2020-04-24			3	C	2	74.9295	115.48	1.54118	0.04
2020-04-25			4	C	2	78.4556	125.176	1.59551	0.05
2020-04-26			5	C	2	82.8632	127.821	1.54255	0.14
2020-04-27			6	C	2	85.9561	134.885	1.56923	0.18
2020-04-28			7	C	2	89.0496	151.649	1.70297	0.28
2020-04-29	20	2	8	C	2	89.0496	146.359	1.64356	0.46
2020-04-30			9	C	2	94.8055	162.272	1.71163	0.65
2020-05-01			10	C	2	85.9864	159.626	1.85641	1.15
2020-05-02			11	C	2	89.9709	160.536	1.78431	1.61
2020-05-03			12	C	2	91.735	174.649	1.90385	2.56
2020-05-04			13	C	2	90.4279	178.209	1.97073	3.92
2020-05-05			14	C	2	91.7674	180.005	1.96154	5.15
2020-05-06	21	3	15	C	2	93.9899	185.332	1.97183	5.95
2020-05-07			16	C	2	93.1321	188.03	2.01896	7.15
2020-05-08			17	C	2	90.4917	189.812	2.09756	13.98
2020-05-09			18	C	2	92.7152	183.664	1.98095	27.804
2020-05-10			19	C	2	91.4473	192.614	2.10628	40.36
2020-05-11			20	C	2	87.9131	186.429	2.1206	44.68
2020-05-12			21	C	2	91.8971	192.631	2.09615	53.21
2020-05-13	22	4	22	C	2	92.789	201.485	2.17143	56.55
2020-05-14			23	C	2	93.272	188.312	2.01896	61.34
2020-05-15			24	C	2	92.3961	186.561	2.01914	67.25
2020-05-16			25	C	2	96.3834	188.346	1.95413	69.17
2020-05-17			26	C	2	95.9498	191.015	1.99078	71.91
2020-05-18			27	C	2	103.927	199.009	1.91489	77.19
2020-05-19			28	C	2	99.08	194.621	1.96429	86.53
2020-05-20	23	5	29	C	2	104.83	197.275	1.88186	83.48
2020-05-21			30	C	2	105.272	207.006	1.96639	82.89
2020-05-22			31	C	2	111.495	218.565	1.96032	85.17
2020-05-23			32	C	2	109.735	218.584	1.99194	87.27
2020-05-24			33	C	2	111.524	221.278	1.98413	85.73
2020-05-25			34	C	2	113.294	215.967	1.90625	88.86
2020-05-26			35	C	2	111.987	213.35	1.90514	89.35	51.1092	48.8908	21.6833	137.56	269.149	846.89	262.07	512.766	1613.44
2020-05-27	24	6	36	C	2	117.741	224.858	1.90977	88.69	65.1769	34.8231	21.6124	145.69	223.529	707.375	278.234	426.891	1350.93
2020-05-28			37	C	2	111.101	221.317	1.99203	92.18	56.92	43.08	21.8615	132.286	232.407	711.621	263.518	462.963	1417.57
2020-05-29			38	C	2	103.143	222.222	2.15451	92.31	67.035	32.965	20.7978	122.619	182.917	574.126	264.183	394.096	1236.96
2020-05-30			39	C	2	109.793	220.471	2.00806	92.47	68.4249	31.5751	19.9012	130.293	190.418	590.434	261.637	382.371	1185.63
2020-05-31			40	C	2	95.626	231.982	2.42593	93.35	72.6998	27.3002	19.8272	112.406	154.617	484.979	272.689	375.089	1176.52
2020-06-01			41	C	2	118.225	237.336	2.00749	93.56	73.6782	26.3218	19.5076	138.672	188.214	575.5	278.384	377.837	1155.31
2020-06-02			42	C	2	108.484	221.396	2.04082	93.52	76.473	23.527	18.9754	127.299	166.463	512.653	259.794	339.72	1046.23
2020-06-03	25	7	43	C	2	106.289	207.263	1.95	94.22	80.6768	19.3232	19.1066	123.801	153.453	474.907	241.411	299.233	926.069
2020-06-04			44	C	2	108.946	224.978	2.06504	93.64	79.9875	20.0125	19.1509	127.673	159.616	492.788	263.65	329.613	1017.63
2020-06-05			45	C	2	109.389	213.463	1.95142	93.96	87.3802	12.6198	18.4869	128.699	147.287	457.809	251.146	287.418	893.377
2020-06-06			46	C	2	108.522	200.213	1.8449	95.13	84.0777	15.9223	18.6714	125.192	148.9	466.928	230.966	274.705	861.435
2020-06-07			47	C	2	111.19	213.52	1.92032	94.98	84.9729	15.0271	18.5689	128.468	151.187	474.764	246.699	290.326	911.698
2020-06-08			48	C	2	108.089	227.696	2.10656	93.53	87.1102	12.8898	18.659	126.819	145.585	454.681	267.152	306.683	957.812
2020-06-09			49	C	2	104.111	229.488	2.20426	94.97	85.6967	14.3033	18.5318	120.303	140.382	440.471	265.179	309.438	970.91
2020-06-10	26	8	50	C	2	106.326	231.26	2.175	96.07	86.8826	13.1174	18.087	121.457	139.795	436.196	264.17	304.054	948.725
2020-06-11			51	C	2	104.997	223.285	2.12658	96.26	88.5443	11.4557	18.0321	119.709	135.197	419.098	254.571	287.507	891.247
2020-06-12			52	C	2	105.893	207.355	1.95816	96.38	88.9819	11.0181	17.6571	120.573	135.503	417.055	236.101	265.336	816.66
2020-06-13			53	C	2	108.58	210.069	1.93469	95.72	89.3747	10.6253	17.5215	125.153	140.032	428.575	242.133	270.919	829.161
2020-06-14			54	C	2	110.806	217.179	1.96	95.39	89.4656	10.5344	17.5913	127.473	142.483	437.083	249.847	279.266	856.682
2020-06-15			55	C	2	109.486	218.972	2	94.74	89.4331	10.5669	17.8887	126.823	141.807	440.182	253.646	283.615	880.363
2020-06-16			56	C	2	105.515	224.331	2.12605	93.69	91.1485	8.8515	17.6507	124.36	136.437	420.055	264.395	290.071	893.059
2020-06-17	27	9	57	C	2	105.525	223.464	2.11765	93.92	88.2015	11.7985	16.5639	124.36	140.995	428.551	263.35	298.578	907.519
2020-06-18			58	C	2	110.421	225.277	2.04016	93.16	90.0219	9.97806	16.153	130.08	144.499	435.453	265.385	294.8	888.395
2020-06-19			59	C	2	104.222	223.523	2.14468	94.22	90.5074	9.49262	16.3755	122.167	134.98	407.689	262.009	289.489	874.362
2020-06-20			60	C	2	105.571	226.224	2.14286	92.77	89.9443	10.0557	15.7087	125.039	139.019	419.42	267.942	297.897	898.758
2020-06-21			61	C	2	102.466	228.886	2.23377	93.66	91.2894	8.71062	15.8982	120.488	131.985	398.485	269.142	294.823	890.122
2020-06-22			62	C	2	94.9255	185.415	1.95327	93.18	91.6623	8.33769	15.8918	111.796	121.965	366.105	218.368	238.231	715.102
2020-06-23			63	C	2	91.8449	179.253	1.95169	93.26	91.0316	8.96842	15.3895	108.947	119.681	357.902	212.632	233.58	698.515
2020-06-24	28	10	64	C	2	76.8206	174.067	2.2659	94.08	89.3901	10.6099	15.1205	92.2372	103.185	306.643	209	233.807	694.821
2020-06-25			65	C	2	70.3535	168.314	2.39241	93.01	88.1636	11.8364	14.5906	83.0443	94.1934	281.966	198.675	225.349	674.576
2020-06-26			66	C	2	79.6634	177.229	2.22472	94.92	84.7851	15.2149	13.8063	92.1802	108.722	318.278	205.075	241.876	708.079
2020-06-27			67	C	2	109.417	234.978	2.14754	90.91	85.9759	14.0241	14.4576	132.221	153.788	455.277	283.949	330.266	977.725
2020-06-28			68	C	2	95.1953	243.377	2.5566	90.65	85.4033	14.5967	14.4334	115.38	135.101	399.698	294.982	345.399	1021.87
2020-06-29			69	C	2	41.3743	253.643	6.13043	90.63	88.8659	11.1341	13.9477	50.1636	56.4486	164.917	307.525	346.055	1011.01
2020-06-30			70	C	2	121.501	223.202	1.83704	90.89	89.1948	10.8052	13.9282	146.899	164.694	477.717	269.859	302.55	877.584
2020-07-01	29	11	71	C	2	117.578	213.533	1.81609	91.46	89.66	10.34	12.8519	141.295	157.59	457	256.605	286.197	829.954
2020-07-02			72	C	2	118.124	215.509	1.82443	92.19	91.8503	8.14966	12.461	140.845	153.342	444.779	256.962	279.761	811.468
2020-07-03			73	C	2	116.814	220.999	1.89189	92.86	89.3765	10.6235	15.7698	138.266	154.701	460.798	261.584	292.677	871.781
2020-07-04			74	C	2	115.051	236.419	2.0549	91.12	89.7028	10.2972	15.1627	138.783	154.714	460.52	285.186	317.923	946.323
2020-07-05			75	C	2	113.739	250.045	2.19841	90.77	92.0581	7.94188	13.2183	137.645	149.519	439.142	302.6	328.705	965.416
2020-07-06			76	C	2	105.173	222.985	2.12017	90.96	92.119	7.88097	13.3094	126.989	137.854	403.618	269.239	292.273	855.74
2020-07-07			77	C	2	110.158	221.219	2.0082	93.64	91.6161	8.38394	13.7211	129.967	141.86	414.332	260.999	284.884	832.06
2020-07-08	30	12	78	C	2	105.239	215.899	2.0515	94.56	91.4274	8.57264	13.6191	122.994	134.527	393.05	252.323	275.982	806.343
2020-07-09			79	C	2	100.741	212.324	2.10762	94.41	94.2196	5.78041	13.5792	117.827	125.056	369.568	248.336	263.571	778.909
2020-07-10			80	C	2	98.0569	229.553	2.34101	94.12	92.6723	7.32768	13.7964	115.058	124.156	364.477	269.353	290.651	853.245
2020-07-11			81	C	2	103.046	241.345	2.34211	93.32	94.4231	5.57688	13.6276	121.561	128.741	379.867	284.709	301.525	889.689
2020-07-12			82	C	2	99.4485	200.705	2.01818	93.62	94.5108	5.48923	13.5259	117.246	124.055	364.69	236.623	250.367	736.011
2020-07-13			83	C	2	103.554	204.395	1.9738	93.61	95.487	4.51296	13.3789	122.159	127.933	377.025	241.118	252.514	744.173
2020-07-14			84	C	2	106.739	208.955	1.95763	92.9	95.8396	4.16043	13.7433	126.203	131.682	389.601	247.059	257.784	762.693
2020-07-15	31	13	85	C	2	106.306	207.184	1.94894	93.82	95.9216	4.07839	14.4386	124.47	129.763	387.451	242.585	252.899	755.118
2020-07-16			86	C	2	104.525	207.24	1.98268	93.82	96.4289	3.57105	14.0511	122.391	126.923	377.94	242.662	251.648	749.336
2020-07-17			87	C	2	108.194	217.293	2.00837	92.79	96.127	3.87298	13.6251	128.205	133.371	394.808	257.483	267.857	792.919
2020-07-18			88	C	2	90.1023	217.332	2.41206	91.32	97.0044	2.99564	13.7691	108.388	111.735	331.982	261.438	269.512	800.761
2020-07-19			89	C	2	117.743	226.429	1.92308	90.97	96.3465	3.65347	13.5747	142.201	147.593	436.414	273.463	283.833	839.258
2020-07-20			90	C	2	112.329	233.717	2.08065	91.34	96.4589	3.54108	13.5106	135.106	140.066	414.158	281.107	291.427	861.715
2020-07-21			91	C	2	108.253	234.623	2.16736	91.36	96.2963	3.7037	13.5294	130.174	135.181	399.596	282.135	292.986	866.07
2020-07-22	32	14	92	C	2	105.544	235.55	2.23176	91.75	96.2248	3.77522	13.5713	126.383	131.342	388.349	282.057	293.123	866.701
2020-07-23			93	C	2	111	233.78	2.10612	91.56	96.0096	3.99043	13.4935	133.196	138.732	410.056	280.526	292.186	863.627
2020-07-24			94	C	2	117.796	241.029	2.04615	91.45	95.6891	4.31091	13.5641	141.52	147.895	437.56	289.571	302.617	895.315
2020-07-25			95	C	2	116.448	218.396	1.87549	91.05	95.4948	4.50519	13.3078	140.514	147.143	434.05	263.532	275.965	814.054
2020-07-26			96	C	2	92.9115	229.333	2.46829	90.99	96.979	3.02102	13.0144	112.194	115.688	339.869	276.926	285.553	838.896
2020-07-27			97	C	2	119.652	231.146	1.93182	90.73	96.3776	3.62239	13.0845	144.896	150.342	441.856	279.912	290.433	853.585
2020-07-28			98	C	2	105.177	248.436	2.36207	90.38	96.4506	3.54938	13.1834	127.866	132.571	389.875	302.028	313.143	920.912
2020-07-29	33	15	99	C	2	104.289	241.226	2.31304	90.48	96.9056	3.09437	13.0492	126.638	130.682	384.549	292.919	302.273	889.477
2020-07-30			100	C	2	111.585	246.757	2.21138	90.75	96.6608	3.33919	13.1481	135.105	139.773	411.192	298.77	309.091	909.304
2020-07-31			101	C	2	99.8276	237.771	2.38182	91.11	96.8589	3.14107	12.4877	120.39	124.294	362.86	286.746	296.045	864.267
2020-08-01			102	C	2	105.755	239.651	2.26609	90.09	96.3242	3.67582	12.4225	128.986	133.908	390.992	292.294	303.448	886.025
2020-08-02			103	C	2	99.8638	236.042	2.36364	91.08	96.9332	3.06681	12.6396	120.482	124.294	364.219	284.775	293.785	860.882
2020-08-03			104	C	2	106.702	234.29	2.19574	91.75	96.911	3.08897	12.4755	127.801	131.874	385.074	280.618	289.562	845.525
2020-08-04			105	C	2	102.643	232.537	2.26549	92.69	96.3816	3.61835	12.7073	121.689	126.257	369.948	275.684	286.034	838.113
2020-08-05	34	16	106	C	2	106.325	220.829	2.07692	92.18	95.883	4.11701	12.2644	126.761	132.203	385.555	263.272	274.576	800.767
2020-08-06			107	C	2	109.051	214.467	1.96667	92.41	95.1043	4.89571	12.3419	129.688	136.364	397.022	255.052	268.182	780.811
2020-08-07			108	C	2	110.879	229.028	2.06557	91.45	95.4565	4.54347	12.2215	133.246	139.588	406.313	275.229	288.33	839.27
2020-08-08			109	C	2	105.435	231.776	2.19828	91.35	96.3684	3.63159	12.3496	126.887	131.669	383.096	278.932	289.444	842.151
2020-08-09			110	C	2	108.666	240.065	2.20921	91.92	96.6837	3.3163	12.6346	129.934	134.39	393.945	287.05	296.896	870.305
2020-08-10			111	C	2	103.238	236.493	2.29075	91.28	96.0464	3.95356	12.5616	124.302	129.418	378.89	284.744	296.465	867.943
2020-08-11			112	C	2	100.964	201.928	2	90.03	96.3802	3.61981	12.1697	123.251	127.88	372.436	246.502	255.76	744.871
2020-08-12	35	17	113	C	2	107.806	216.521	2.00844	90.88	96.3802	3.61976	12.3996	130.377	135.274	394.964	261.855	271.689	793.262
2020-08-13			114	C	2	116.046	243.014	2.09412	90.52	96.2202	3.77984	12.4226	140.915	146.451	427.35	295.093	306.685	894.922
2020-08-14			115	C	2	111.061	220.3	1.98361	91.91	96.3423	3.65774	12.7912	132.811	137.853	404.474	263.444	273.446	802.318
2020-08-15			116	C	2	106.974	209.395	1.95745	92.12	96.4588	3.54117	12.4375	127.634	132.32	387.152	249.837	259.009	757.83
2020-08-16			117	C	2	111.081	217.609	1.95902	92.03	96.455	3.54502	12.4184	132.666	137.542	402.031	259.896	269.448	787.586
2020-08-17			118	C	2	108.805	223.983	2.05858	91.61	96.5589	3.44112	12.4536	130.544	135.196	395.521	268.735	278.312	814.211
2020-08-18			119	C	2	105.627	228.556	2.16379	91.22	96.445	3.55497	11.9048	127.277	131.968	383.739	275.4	285.552	830.331
2020-08-19	36	18	120	C	2	108.369	227.666	2.10084	91.1	96.363	3.63696	11.9877	130.755	135.69	394.732	274.695	285.063	829.27
2020-08-20			121	C	2	111.111	240.437	2.16393	91.81	96.8597	3.14033	12.2996	133.028	137.341	400.487	287.864	297.197	866.628
2020-08-21			122	C	2	105.191	240.437	2.16393	91.86	96.847	3.15296	11.5536	126.009	130.112	376.642	268.383	277.121	802.199
2020-08-22			123	C	2	104.745	213.134	2.03478	91.76	96.8903	3.10966	11.5112	125.477	129.505	375.155	255.319	263.514	763.359
2020-08-23			124	C	2	112.963	235.948	2.08871	91.84	96.0637	3.93632	11.9289	135.209	140.749	409.728	282.412	293.984	855.802
2020-08-24			125	C	2	106.16	240.569	2.26609	91.68	96.6896	3.31039	11.4607	127.281	131.638	381.115	288.43	298.305	863.643
2020-08-25			126	C	2	108.914	200.51	1.841	92.21	96.3711	3.62886	11.734	129.835	134.724	391.829	239.027	248.027	721.359
2020-08-26	37	19	127	C	2	110.281	195.953	1.77686	92.24	96.5027	3.49734	11.7302	131.422	136.185	395.988	233.518	241.981	703.615
2020-08-27			128	C	2	107.101	205.998	1.9234	92.7	96.671	3.32901	11.684	127	131.373	381.805	244.272	252.683	734.365
2020-08-28			129	C	2	113.502	213.328	1.87952	92.97	97.0141	2.98588	12.1268	134.203	138.333	403.12	252.237	260	757.671
2020-08-29			130	C	2	109.875	215.191	1.95851	92.63	97.3815	2.61848	11.9887	130.383	133.889	388.941	255.356	262.222	761.742
2020-08-30			131	C	2	109.449	220.722	2.01667	92.52	96.9441	3.05592	11.9419	130.039	134.138	390.175	262.245	270.512	786.854
2020-08-31			132	C	2	104.908	212.552	2.02609	91.4	96.6539	3.34613	11.8486	126.166	130.533	379.305	255.623	264.472	768.505
2020-09-01			133	C	2	110.837	215.289	1.94239	94.53	96.9212	3.07878	11.9426	133.122	137.35	399.408	258.573	266.787	775.805
2020-09-02	38	20	134	C	2	110.401	226.277	2.04959	91.54	96.965	3.03495	11.9426	132.574	136.723	397.51	271.721	280.226	814.731
2020-09-03			135	C	2	106.762	218.086	2.04274	91.59	96.2655	3.73453	12.463	128.135	133.106	387.247	261.746	271.9	791.042
2020-09-04			136	C	2	106.305	213.523	2.00858	90.99	95.5793	4.42068	11.851	128.431	134.371	387.643	257.965	269.896	778.614
2020-09-05			137	C	2	107.237	209.911	1.95745	90.8	96.0221	3.9779	11.6575	129.834	135.213	390.262	254.144	264.672	763.917
2020-09-06			138	C	2	109.975	205.348	1.86722	91.31	96.2532	3.74684	11.691	132.403	137.557	397.446	247.226	256.849	742.119
2020-09-07			139	C	2	110.918	212.708	1.9177	91.36	96.4517	3.54828	11.6885	133.472	138.383	399.921	255.96	265.376	766.927
2020-09-08			140	C	2	101.799	207.249	2.03587	91.67	96.2444	3.75561	12.0004	122.085	126.849	368.045	248.549	258.248	749.294
2020-09-09	39	21	141	C	2	105.936	210.959	1.99138	91.49	96.456	3.544	11.9048	127.277	131.953	382.407	253.456	262.769	761.517
2020-09-10			142	C	2	106.849	216.438	2.02564	91.41	96.6502	3.34981	11.7298	128.501	132.955	384.862	260.297	269.318	779.592
2020-09-11			143	C	2	115.992	231.985	2	91.23	96.2584	3.74161	11.7971	139.76	145.193	420.997	279.52	290.385	841.994
2020-09-12			144	C	2	111.903	223.806	2	90.94	95.7092	4.2908	11.9498	136.172	142.276	411.668	272.343	284.553	823.336
2020-09-13			145	C	2	99.1139	202.795	2.04608	91.55	96.2719	3.72807	11.875	118.969	123.576	358.65	243.421	252.847	733.829
2020-09-14			146	C	2	100.027	207.363	2.07306	91.42	96.0457	3.95431	11.8959	120.277	125.229	363.173	249.341	259.607	752.88
2020-09-15			147	C	2	108.259	207.382	1.91561	91.02	96.6567	3.34326	11.8835	130.751	135.274	392.009	250.469	259.132	750.937
2020-09-16	40	22	148	C	2	113.283	203.727	1.79839	91.67	96.8449	3.15513	11.7441	135.846	140.271	406.272	244.303	252.262	730.635
2020-09-17			149	C	2	91.8228	210.142	2.28856	89.65	96.6838	3.31616	11.5617	112.592	116.454	336.897	257.674	266.512	771.007
2020-09-18			150	C	2	49.8035	215.663	4.33028	90.72	96.567	3.433	11.6279	60.3544	62.5	180.781	261.351	270.642	782.831
2020-09-19			151	C	2	137.099	247.692	1.80667	90.25	96.4151	3.58495	11.267	167.001	173.21	499.5	301.715	312.933	902.431
2020-09-20			152	C	2	108.775	232.176	2.13445	89.89	96.4785	3.52152	11.1235	133.035	137.891	396.786	283.958	294.322	846.921
2020-09-21			153	C	2	111.081	218.504	1.96708	89.91	96.6462	3.35383	11.1235	135.83	140.544	404.595	267.188	276.46	795.871
2020-09-22			154	C	2	110.176	202.066	1.83402	89.79	96.8428	3.15719	11.0725	134.908	139.306	400.381	247.425	255.491	734.31
2020-09-23	41	23	155	C	2	107.483	198.5	1.84681	90.11	96.6518	3.34821	11.0491	131.138	135.681	390.262	242.188	250.577	720.739
2020-09-24			156	C	2	100.668	201.336	2	87.57	96.0703	3.92968	10.9962	126.393	131.563	378.44	252.786	263.126	756.88
2020-09-25			157	C	2	112.128	214.188	1.9102	88.4	96.4363	3.5637	10.9188	139.474	144.628	416.03	266.424	276.269	794.702
2020-09-26			158	C	2	115.332	211.442	1.83333	87.89	96.3014	3.69861	10.9584	144.28	149.822	430.827	264.514	274.673	789.849
2020-09-27			159	C	2	109.87	204.175	1.85833	88.29	96.6933	3.30673	10.9464	136.83	141.509	407	254.276	262.972	756.342
2020-09-28			160	C	2	92.9487	198.718	2.13793	88.94	96.2079	3.79206	10.8361	114.212	118.713	341.052	244.177	253.801	729.145
2020-09-29			161	C	2	122.286	228.085	1.86517	89.04	96.7195	3.28054	10.7466	151.018	156.14	447.461	281.674	291.228	834.59
2020-09-30	42	24	162	C	2	119.571	209.822	1.75479	88.05	96.4641	3.53587	10.7793	149.331	154.804	444.199	262.044	271.649	779.476
2020-10-01			163	C	2	109.981	196.132	1.78333	88.69	96.8182	3.18182	11.3182	136.364	140.845	405.927	243.182	251.174	723.902
2020-10-02			164	C	2	108.168	193.418	1.78814	88.73	96.9098	3.09021	11.1906	134.06	138.335	398.32	239.718	247.362	712.251
2020-10-03			165	C	2	104.51	204.437	1.95614	88.13	96.431	3.56898	11.3933	130.405	135.231	390.16	255.09	264.531	763.207
2020-10-04			166	C	2	107.719	216.355	2.00851	86.4	96.0327	3.96733	11.2719	137.106	142.77	412.207	275.379	286.756	827.922
2020-10-05			167	C	2	110.958	218.249	1.96694	87.48	96.4841	3.51585	11.5389	139.481	144.564	417.067	274.352	284.349	820.347
2020-10-06			168	C	2	114.168	213.663	1.87149	87.5	96.7508	3.24922	11.4068	143.45	148.267	427.293	268.464	277.48	799.673
2020-10-07	43	25	169	C	2	113.261	214.6	1.89474	88.58	96.3794	3.62063	11.2945	140.613	145.895	419.871	266.424	276.432	795.545
2020-10-08			170	C	2	103.173	202.678	1.96444	88.05	96.5636	3.43643	11.1684	128.866	133.452	383.848	253.15	262.159	754.047
2020-10-09			171	C	2	103.67	210.092	2.02655	88.22	96.409	3.59103	11.1848	129.231	134.045	385.81	261.894	271.649	781.863
2020-10-10			172	C	2	115.159	211.965	1.84064	88.9	96.0381	3.96186	11.4655	142.468	148.345	427.464	262.232	273.05	786.806
2020-10-11			173	C	2	102.781	203.726	1.98214	89.01	96.0426	3.95736	11.135	126.999	132.231	380.068	251.729	262.102	753.349
2020-10-12			174	C	2	79.4161	198.311	2.49711	89.19	96.106	3.89405	11.3312	97.9171	101.885	293.651	244.51	254.417	733.28
2020-10-13			175	C	2	122.119	236.893	1.93985	87.27	96.0426	3.95742	11.0854	153.9	160.241	461.157	298.542	310.843	894.575
2020-10-14	44	26	176	C	2	104.224	220.386	2.11454	87.34	95.3983	4.60169	10.9377	131.229	137.559	394.397	277.489	290.874	833.967
2020-10-15			177	C	2	98.7325	202.057	2.04651	87.49	95.74	4.25999	10.9213	124.105	129.627	371.985	253.983	265.284	761.272
2020-10-16			178	C	2	99.6876	198.456	1.99078	87.88	96.0101	3.98988	11.1073	124.756	129.94	373.43	248.362	258.683	743.418
2020-10-17			179	C	2	100.634	197.592	1.96347	86.59	95.7161	4.28388	10.9607	127.816	133.537	383.25	250.963	262.195	752.501
2020-10-18			180	C	2	103.851	200.349	1.9292	86.97	95.9124	4.08759	10.7019	126.895	132.303	378.305	244.806	255.239	729.827
2020-10-19			181	C	2	102.941	195.772	1.90179	85.66	96.1652	3.83481	11.0796	132.153	137.423	395.346	251.327	261.35	751.864
2020-10-20			182	C	2	103.41	201.305	1.94667	85.14	96.284	3.71602	10.6969	133.563	138.718	397.33	260.002	270.037	773.469
2020-10-21	45	27	183	C	2	111.234	205.92	1.85124	85.08	95.77	4.23004	10.6226	143.774	150.124	428.946	266.16	277.916	794.081
2020-10-22			184	C	2	109.875	204.119	1.85774	84.33	95.6835	4.31655	10.7674	143.285	149.749	429.026	266.187	278.195	797.019
2020-10-23			185	C	2	109.425	203.218	1.85714	87.78	95.8969	4.10305	10.7586	141.937	148.01	423.848	263.597	274.876	787.146
2020-10-24			186	C	2	107.146	206.015	1.92275	85.06	96.3139	3.68609	10.8086	138.526	143.827	412.48	266.35	276.543	793.094
2020-10-25			187	C	2	106.686	209.694	1.96552	83.27	95.7124	4.28762	11.2839	140.896	147.208	424.605	276.934	289.34	834.569
2020-10-26			188	C	2	110.907	207.087	1.86722	84.04	95.3987	4.6013	10.913	145.146	152.146	436.466	271.019	284.091	814.978
2020-10-27			189	C	2	112.287	200.644	1.78689	84.07	95.7255	4.27453	10.6201	146.899	153.459	438.738	262.492	274.214	783.975
2020-10-28	46	28	190	C	2	100.801	198.84	1.9726	85.47	95.5935	4.40654	10.7439	129.709	135.688	388.339	255.864	267.658	766.039
2020-10-29			191	C	2	105.893	201.657	1.90435	86.64	96.2011	3.79895	10.7423	134.424	139.733	399.718	255.991	266.1	761.202
2020-10-30			192	C	2	108.716	214.667	1.97458	87.06	96.0307	3.96927	10.5576	137.353	143.03	408.594	271.214	282.424	806.801
2020-10-31			193	C	2	109.186	202.709	1.85654	87.29	96.0176	3.98235	10.2519	137.583	143.289	407.792	255.428	266.022	757.083
2020-11-01			194	C	2	101.834	197.217	1.93665	85.78	95.8141	4.18594	10.3878	131.033	136.757	389.622	253.765	264.851	754.563
2020-11-02			195	C	2	101.411	202.821	2	86.17	95.9162	4.08379	11.0863	129.457	134.969	387.008	258.915	269.939	774.016
2020-11-03			196	C	2	99.5667	198.211	1.99074	86.24	95.9548	4.04516	10.7126	126.999	132.353	378.621	252.822	263.48	753.735
2020-11-04	47	29	197	C	2	107.874	194.542	1.80342	85.74	95.8126	4.18737	10.7405	138.396	144.444	413.793	249.586	260.494	746.242
2020-11-05			198	C	2	104.666	189.045	1.80617	86.55	95.6399	4.36006	10.9001	133.029	139.093	398.665	240.272	251.225	720.056
2020-11-06			199	C	2	99.1514	184.468	1.86047	86.37	95.6185	4.38153	10.8657	126.277	132.064	378.888	234.935	245.7	704.908
2020-11-07			200	C	2	100.092	187.269	1.87097	85.62	95.515	4.48505	10.4414	128.738	134.783	384.474	240.864	252.174	719.338
2020-11-08			201	C	2	100.591	200.258	1.99083	85.38	95.4816	4.51843	10.4281	129.608	135.741	387.584	258.026	270.237	771.613
2020-11-09			202	C	2	103.821	203.95	1.96444	85.31	95.4421	4.5579	10.532	133.881	140.274	400.641	263.001	275.561	787.037
2020-11-10			203	C	2	105.666	202.104	1.91266	85.4	95.6966	4.30338	10.4969	136.115	142.236	406.353	260.342	272.05	777.216
2020-11-11	48	30	204	C	2	105.215	201.2	1.91228	85.53	95.0855	4.91453	10.5294	135.328	142.322	407.114	258.784	272.16	778.516
2020-11-12			205	C	2	106.147	199.372	1.87826	85.61	95.0065	4.99348	10.4733	136.401	143.571	410.342	256.197	269.663	770.729
2020-11-13			206	C	2	107.552	196.64	1.82833	84.75	94.1994	5.80058	10.4506	139.621	148.219	423.834	255.273	270.992	774.906
2020-11-14			207	C	2	98.338	193.906	1.97183	84.85	93.5233	6.47671	10.5232	127.499	136.329	391.116	251.407	268.817	771.214
2020-11-15			208	C	2	106.216	200.425	1.88696	84.06	93.6654	6.33462	10.1185	139.023	148.425	423.301	262.331	280.072	798.751
2020-11-16			209	C	2	102.578	203.308	1.98198	84.62	93.2356	6.76439	10.1406	133.365	143.041	408.109	264.328	283.505	808.865
2020-11-17			210	C	2	108.605	200.573	1.84681	84.77	93.3301	6.66987	10.3167	140.955	151.028	431.327	260.317	278.92	796.579
2020-11-18	49	31	211	C	2	106.816	196.06	1.8355	84.69	93.1043	6.89572	10.2715	138.755	149.032	425.264	254.685	273.548	780.571
2020-11-19			212	C	2	104.514	193.304	1.84956	83.87	92.9048	7.09521	10.5276	137.053	147.52	421.691	253.487	272.846	779.941
2020-11-20			213	C	2	98.5381	192.45	1.95305	83.08	92.5018	7.49816	10.4631	130.483	141.06	403.304	254.84	275.497	787.673
2020-11-21			214	C	2	99.963	195.298	1.9537	83.02	93.5852	6.41482	10.4379	132.467	141.547	404.74	258.8	276.54	790.742
2020-11-22			215	C	2	105.565	195.388	1.85088	83.48	94.5814	5.4186	10.5687	139.126	147.097	419.982	257.505	272.258	777.336
2020-11-23			216	C	2	97.7123	190.794	1.95261	84.61	93.2193	6.78068	10.442	127.063	136.305	389.788	248.103	266.15	761.102
2020-11-24			217	C	2	99.6016	198.277	1.9907	84.21	93.3414	6.6586	10.3148	130.145	139.429	397.521	259.08	277.562	791.344
2020-11-25	50	32	218	C	2	113.131	205.861	1.81967	83.58	90.3309	9.66906	9.92816	143.682	159.061	453.626	261.453	289.439	825.451
2020-11-26			219	C	2	103.007	200.445	1.94595	83.61	93.3187	6.68132	10.6388	135.581	145.288	415.922	263.833	282.723	809.362
2020-11-27			220	C	2	99.2947	197.661	1.99065	83.66	93.5059	6.49414	10.6201	130.615	139.687	400.115	260.01	278.068	796.491
2020-11-28			221	C	2	101.179	196.788	1.94495	83.41	93.5701	6.42988	10.6307	133.497	142.67	407.535	259.645	277.487	792.636
2020-11-29			222	C	2	104.921	194.058	1.84956	83.85	94.0775	5.9225	10.6264	137.704	146.373	418.705	254.692	270.725	774.418
2020-11-30			223	C	2	97.9664	188.504	1.92417	83.96	93.8527	6.14729	10.5782	128.424	136.835	391.027	247.109	263.294	752.404
2020-12-01			224	C	2	96.1449	186.716	1.94203	83.89	93.434	6.56596	10.8661	126.081	134.941	386.576	244.853	262.06	750.742
2020-12-02	51	33	225	C	2	101.32	195.204	1.92661	83.87	93.5594	6.4406	10.8807	132.959	142.112	407.356	256.16	273.794	784.815
2020-12-03			226	C	2	98.9961	192.415	1.94366	83.77	94.0286	5.97143	10.9049	130.053	138.312	396.338	252.778	268.831	770.347
2020-12-04			227	C	2	101.794	188.714	1.85388	84.34	93.7765	6.22346	10.9426	132.84	141.656	406.912	246.27	262.613	754.366
2020-12-05			228	C	2	92.98	186.89	2.01	84.83	93.7274	6.27262	11.0253	120.627	128.7	369.68	242.461	258.687	743.057
2020-12-06			229	C	2	99.9907	192.54	1.92558	84.66	94.075	5.92503	10.7981	129.988	138.175	396.606	250.302	266.067	763.697
2020-12-07			230	C	2	106.541	194.473	1.82533	83.63	93.5587	6.44134	10.9233	140.216	149.869	430.61	255.939	273.56	786.004
2020-12-08			231	C	2	98.6322	190.751	1.93396	84.02	93.8567	6.14334	10.9337	129.205	137.662	395.568	249.878	266.234	765.014
2020-12-09	52	34	232	C	2	98.1761	190.769	1.94313	83.07	93.2676	6.73243	10.9988	130.086	139.476	401.652	252.774	271.021	780.462
2020-12-10			233	C	2	99.5997	198.269	1.99065	82.66	93.2077	6.79227	10.8701	132.623	142.287	409.308	264.006	283.245	814.79
2020-12-11			234	C	2	82.8524	190.84	2.30337	82.28	92.6064	7.39358	11.053	110.779	119.624	343.89	255.166	275.538	792.105
2020-12-12			235	C	2	116.842	216.926	1.85657	81.66	92.495	7.50502	10.9563	157.505	170.285	489.05	292.42	316.147	907.957
2020-12-13			236	C	2	101.034	201.136	1.99078	81.19	92.7913	7.20869	10.8572	136.978	147.619	423.899	272.693	293.878	843.892
2020-12-14			237	C	2	101.509	185.323	1.82569	81.88	92.901	7.09904	10.7925	136.472	146.9	421.549	249.155	268.194	769.618
2020-12-15			238	C	2	93.6103	186.289	1.99005	82.25	92.6203	7.37971	10.7953	125.28	135.262	388.032	249.314	269.179	772.204
2020-12-16	53	35	239	C	2	98.7516	191.914	1.9434	82.23	92.2923	7.70766	10.5014	132.203	143.243	410.38	256.922	278.378	797.532
2020-12-17			240	C	2	98.295	189.136	1.92417	82.16	92.1733	7.82674	10.6229	131.694	142.876	409.31	253.402	274.919	787.582
2020-12-18			241	C	2	97.4087	186.428	1.91388	81.92	92.7721	7.22786	10.6852	130.903	141.102	404.329	250.532	270.051	773.835
2020-12-19			242	C	2	98.8345	187.413	1.89623	82.36	92.1889	7.81114	10.5768	132.054	143.243	409.947	250.405	271.622	777.352
2020-12-20			243	C	2	107.236	192.093	1.7913	82.47	93.2404	6.75962	10.5938	143.159	153.538	439.059	256.442	275.033	786.488
2020-12-21			244	C	2	94.6475	188.363	1.99015	82.24	93.122	6.87804	10.7103	126.701	136.059	389.605	252.153	270.777	775.372
2020-12-22			245	C	2	97.4541	192.11	1.97129	82.23	92.8955	7.10451	10.8003	130.478	140.457	402.628	257.211	276.882	793.697
2020-12-23	54	36	246	C	2	102.583	195.841	1.90909	81.6	92.2874	7.71263	10.5561	138.4	149.966	428.649	264.217	286.299	818.331
2020-12-24			247	C	2	103.069	188.415	1.82805	81.62	92.4132	7.58681	10.5561	139.029	150.442	430.925	254.152	275.017	787.755
2020-12-25			248	C	2	100.299	189.401	1.88837	81.3	92.609	7.39103	10.5496	135.818	146.658	419.673	256.475	276.944	792.498
2020-12-26			249	C	2	99.8414	187.552	1.8785	81.88	93.4755	6.52447	10.6148	134.253	143.624	411.333	252.196	269.799	772.691
2020-12-27			250	C	2	101.746	190.423	1.87156	80.99	92.8299	7.17005	10.7614	138.325	149.009	427.677	258.883	278.879	800.424
2020-12-28			251	C	2	100.364	194.193	1.93488	81.46	92.5669	7.43311	10.7143	135.664	146.558	419.737	262.494	283.572	812.142
2020-12-29			252	C	2	102.241	194.211	1.89954	80.7	89.6561	10.3439	10.6752	139.49	155.584	440.215	264.968	295.539	836.208
2020-12-30	55	37	253	C	2	103.661	193.313	1.86486	80.82	87.7863	12.2137	10.6743	141.221	160.87	453.932	263.359	300	846.522
2020-12-31			254	C	2	90.5865	188.644	2.08247	81.11	88.2353	11.7647	10.7885	122.972	139.368	395.418	256.085	290.23	823.448
2021-01-01			255	C	2	79.8618	187.745	2.35088	81.39	89.0826	10.9174	11.1322	108.036	121.277	343.622	253.98	285.106	807.813
2021-01-02			256	C	2	61.2035	229.864	3.75573	80.99	88.4259	11.5741	10.9008	83.2169	94.1092	265.7	312.54	353.448	997.895
2021-01-03			257	C	2	126.168	236.449	1.87407	80.16	88.5608	11.4392	10.425	173.321	195.709	546.76	324.817	366.773	1024.67
2021-01-04			258	C	2	95.7944	195.327	2.03902	77.48	88.458	11.542	11.0772	136.14	153.904	435.494	277.593	313.814	887.982
2021-01-05			259	C	2	100.944	191.607	1.89815	80.1628	89.9109	10.0891	11.368	139.517	155.172	438.1	264.824	294.54	831.579
2021-01-06	56	38	260	C	2	102.375	187.921	1.83562	80.09	90.243	9.75704	10.7854	140.764	155.983	443.693	258.388	286.325	814.451
2021-01-07			261	C	2	99.7194	183.349	1.83865	80.22	90.1503	9.84975	10.8514	136.895	151.852	427.35	251.702	279.202	785.748
2021-01-08			262	C	2	88.8681	183.349	2.06316	80.36	89.4757	10.5243	10.8576	121.779	136.103	385.305	251.25	280.802	794.945
2021-01-09			263	C	2	94.9663	200.225	2.10837	80.46	89.8921	10.1079	10.9202	135.171	150.37	425.673	284.991	317.037	897.478
2021-01-10			264	C	2	109.001	218.937	2.00858	79.62	91.4973	8.50265	10.1333	150.77	164.781	465.51	302.834	330.976	935.016
2021-01-11			265	C	2	99.1859	195.565	1.9717	80	90.5578	9.44223	10.3826	136.545	150.782	424.746	269.226	297.297	837.471
2021-01-12			266	C	2	100.637	190.039	1.88837	80.52	90.9091	9.09091	10.5762	137.644	151.408	430.689	259.923	285.915	813.301
2021-01-13	57	39	267	C	2	101.592	187.266	1.84332	80.82	90.5959	9.40411	10.6035	138.446	152.817	432.667	255.2	281.69	797.544
2021-01-14			268	C	2	101.152	182.636	1.80556	80.22	90.459	9.54095	10.4025	138.871	153.518	434.457	250.739	277.186	784.437
2021-01-15			269	C	2	91.7947	177.033	1.92857	80.39	90.2599	9.74009	10.525	126.094	139.701	396.845	243.181	269.423	765.343
2021-01-16			270	C	2	93.668	184.526	1.97	80.51	89.9539	10.0461	10.5587	128.139	142.45	405.071	252.435	280.627	797.991
2021-01-17			271	C	2	99.2881	195.766	1.9717	79.98	90.8153	9.18473	10.7069	136.739	150.568	427.821	269.608	296.875	843.534
2021-01-18			272	C	2	100.262	192.091	1.91589	79.74	90.6032	9.39684	10.7041	138.493	152.857	434.318	265.338	292.857	832.105
2021-01-19			273	C	2	96.0817	186.539	1.94146	79.75	90.7561	9.24392	10.5904	132.703	146.22	415.658	257.639	283.88	806.985
2021-01-20	58	40	274	C	2	94.6845	181.869	1.92079	78.94	90.2551	9.74493	10.4251	132.112	146.377	414.824	253.761	281.159	796.79
2021-01-21			275	C	2	93.3046	179.107	1.9196	78.62	90.6583	9.34174	10.6162	130.732	144.203	410.174	250.953	276.812	787.369
2021-01-22			276	C	2	96.1538	180.113	1.87317	77.93	90.4655	9.53454	10.5291	135.924	150.249	426.657	254.608	281.442	799.201
2021-01-23			277	C	2	96.1719	178.27	1.85366	77.13	91.5438	8.45618	10.2117	137.363	150.051	426.449	254.623	278.144	790.491
2021-01-24			278	C	2	87.2994	177.415	2.03226	76.53	91.3514	8.64865	10.1757	125.676	137.574	390.6	255.405	279.586	793.801
2021-01-25			279	C	2	107.971	198.103	1.83478	76.63	90.9704	9.02956	10.1768	155.217	170.623	484.031	284.789	313.056	888.092
2021-01-26			280	C	2	97.1922	187.811	1.93237	74.98	91.2252	8.77483	10.1683	142.798	156.534	443.787	275.938	302.48	857.559
2021-01-27	59	41	281	C	2	95.8106	181.289	1.89216	75.15	90.7288	9.27115	10.5557	142.418	156.971	447.84	269.478	297.014	847.383
2021-01-28			282	C	2	98.6749	184.193	1.86667	75.57	90.6974	9.30264	10.5631	143.855	158.61	452.185	268.53	296.073	844.078
2021-01-29			283	C	2	99.6428	182.365	1.83019	75.63	90.6601	9.33991	10.2301	145.166	160.121	455.115	265.681	293.051	832.947
2021-01-30			284	C	2	98.2328	183.305	1.86603	75.57	91.2829	8.71711	10.2522	143.229	156.907	445.245	267.27	292.793	830.841
2021-01-31			285	C	2	91.687	180.553	1.96923	75.76	91.4934	8.50656	10.2571	133.342	145.74	414.594	262.582	286.996	816.431
2021-02-01			286	C	2	107.714	189.087	1.75546	76.5	91.1924	8.80759	10.0542	155.149	170.134	482.56	272.358	298.663	847.115
2021-02-02			287	C	2	100.216	191.964	1.91549	76.22	91.008	8.99197	10.0122	144.878	159.193	451.665	277.513	304.933	865.162
2021-02-03	60	42	288	C	2	100.264	196.761	1.96244	76.43	90.6339	9.36609	10.1941	144.564	159.503	452.864	283.698	313.015	888.719
2021-02-04			289	C	2	103.588	185.517	1.79091	76.31	90.7521	9.24793	10.0775	149.599	164.843	468.29	267.918	295.22	838.665
2021-02-05			290	C	2	99.8587	181.818	1.82075	76.32	91.6882	8.31179	10.1891	144.198	157.27	446.517	262.549	286.35	812.998
2021-02-06			291	C	2	99.8775	188.448	1.88679	76.83	91.5236	8.47641	10.288	143.301	156.573	445.128	270.38	295.421	839.863
2021-02-07			292	C	2	102.733	196.984	1.91743	76.83	91.3208	8.67919	10.1122	147.357	161.362	458.326	282.547	309.4	878.809
2021-02-08			293	C	2	101.839	196.134	1.92593	76.9	91.4066	8.59343	10.458	145.926	159.645	454.27	281.043	307.465	874.891
2021-02-09			294	C	2	102.811	193.36	1.88073	77.51	88.8293	11.1707	10.3929	146.171	164.553	465.502	274.909	309.481	875.485
2021-02-10	61	43	295	C	2	105.179	194.321	1.84753	78.25	90.3427	9.65728	10.8794	148.114	163.946	468.147	273.645	302.897	864.918
2021-02-11			296	C	2	99.9906	189.605	1.89623	78.13	91.0724	8.92762	10.8036	141.032	154.858	442.591	267.429	293.645	839.252
2021-02-12			297	C	2	107.588	194.413	1.80702	78.25	89.6199	10.3801	10.3402	151.515	169.064	478.957	273.791	305.502	865.484
2021-02-13			298	C	2	101.501	194.505	1.91628	77.14	89.3161	10.6839	10.5895	145.016	162.362	462.175	277.89	311.131	885.656
2021-02-14			299	C	2	102.474	192.671	1.88018	77.93	89.6354	10.3646	10.6451	144.918	161.675	459.539	272.472	303.979	864.019
2021-02-15			300	C	2	105.79	187.966	1.77679	77.1	89.1574	10.8426	10.478	151.229	169.62	479.912	268.701	301.378	852.701
2021-02-16			301	C	2	98.7246	188.002	1.90431	77.5	89.7488	10.2512	10.3453	140.4	156.437	444.359	267.365	297.904	846.196
2021-02-17	62	44	302	C	2	108.675	192.78	1.77391	78.08	89.3691	10.6309	10.3641	153.395	171.642	488.279	272.109	304.478	866.165
2021-02-18			303	C	2	103.517	191.908	1.85388	78.8	88.5363	11.4637	11.1464	144.784	163.53	467.481	268.412	303.166	866.655
2021-02-19			304	C	2	104.009	188.162	1.80909	78.7	89.5775	10.4225	10.7668	145.676	162.626	465.431	263.541	294.205	842.007
2021-02-20			305	C	2	86.9976	178.723	2.05435	78.3	89.9095	10.0905	9.9574	122.471	136.216	387.989	251.597	279.834	797.065
2021-02-21			306	C	2	91.2788	191.071	2.09326	77.96	90.0094	9.99064	9.88364	129.062	143.388	407.772	270.162	300.149	853.574
2021-02-22			307	C	2	35.008	214.779	6.13514	77.47	90.3339	9.66613	9.89499	49.8115	55.1416	156.554	305.6	338.301	960.481
2021-02-23			308	C	2	100.766	210.994	2.0939	76.21	89.9138	10.0862	9.75777	145.751	162.1	459.416	305.187	339.422	961.97
2021-02-24	63	45	309	C	2	96.5269	187.376	1.94118	75.76	89.507	10.493	9.94216	140.457	156.923	447.074	272.652	304.615	867.85
2021-02-25			310	C	2	100.369	187.482	1.86792	77.34	92.4181	7.58194	10.4093	149.107	161.339	455.726	278.52	301.37	851.261
2021-02-26			311	C	2	101.799	188.447	1.85116	78.26	88.0352	11.9648	9.97732	143.391	162.879	459.632	265.44	301.515	850.853
2021-02-27			312	C	2	103.693	185.606	1.78995	77.2	88.4381	11.5619	10.3584	148.073	167.431	475.397	265.044	299.694	850.938
2021-02-28			313	C	2	99.9148	189.412	1.89573	76.97	87.9002	12.0998	9.6853	143.109	162.809	459.431	271.297	308.642	870.959
2021-03-01			314	C	2	96.6275	187.571	1.94118	75.57	88.4467	11.5533	9.67385	140.962	159.375	449.688	273.632	309.375	872.924
2021-03-02			315	C	2	99.0334	186.694	1.88517	76.72	88.5197	11.4803	10.3091	142.312	160.769	456.938	268.283	303.077	861.406
2021-03-03	64	46	316	C	2	101.905	196.227	1.92558	76.65	88.7647	11.2353	10.0491	146.578	165.131	469.496	282.247	317.972	904.053
2021-03-04			317	C	2	105.727	199.128	1.88341	76.46	89.0196	10.9804	10.0232	152.468	171.275	485.477	287.16	322.581	914.351
2021-03-05			318	C	2	101.48	191.578	1.88785	76.27	88.8401	11.1599	10.1865	146.696	165.123	469.873	276.94	311.728	887.05
2021-03-06			319	C	2	100.066	190.648	1.90521	76.3	88.4046	11.5954	9.62171	144.6	163.566	461.232	275.493	311.628	878.746
2021-03-07			320	C	2	99.1367	194.479	1.96172	75.25	88.407	11.593	10.1612	145.26	164.308	465.35	284.96	322.327	912.888
2021-03-08			321	C	2	104.859	198.33	1.8914	75.52	88.6795	11.3205	10.1843	153.111	172.656	490.62	289.594	326.562	927.961
2021-03-09			322	C	2	100.674	194.7	1.93396	75.26	89.2012	10.7988	9.97773	147.509	165.367	469.665	285.277	319.813	908.314
2021-03-10	65	47	323	C	2	104.493	195.687	1.87273	75.5	88.6638	11.3362	9.86541	152.629	172.144	487.388	285.833	322.379	912.744
2021-03-11			324	C	2	98.3373	190.024	1.93237	74.3	89.2681	10.7319	9.82936	145.96	163.507	464.04	282.048	315.956	896.696
2021-03-12			325	C	2	94.0886	189.128	2.0101	74.81	89.2827	10.7173	10.1149	138.694	155.343	442.241	278.79	312.255	888.948
2021-03-13			326	C	2	105.989	196.768	1.8565	75.47	88.8596	11.1404	9.91804	154.883	174.3	494.889	287.54	323.589	918.763
2021-03-14			327	C	2	104.117	195.873	1.88128	75.5	88.8889	11.1111	9.91667	152.083	171.094	486.602	286.111	321.875	915.433
2021-03-15			328	C	2	102.254	190.241	1.86047	75.65	96.3675	3.63254	10.4923	161.363	167.445	474.507	300.21	311.526	882.803
2021-03-16			329	C	2	101.808	189.343	1.85981	75.75	88.9443	11.0557	9.68412	148.241	166.667	472.463	275.7	309.969	878.692
2021-03-17	66	48	330	C	2	102.789	188.446	1.83333	75.97	89.5399	10.4601	9.8107	149.233	166.667	473.778	273.594	305.556	868.592
2021-03-18			331	C	2	89.9829	182.822	2.03175	76.23	88.5919	11.4081	9.80986	130.201	146.967	416.766	264.536	298.6	846.762
2021-03-19			332	C	2	96.1905	189.524	1.9703	75.97	88.9795	11.0205	9.59624	139.657	156.954	443.829	275.166	309.246	874.475
2021-03-20			333	C	2	107.67	200.095	1.85841	74.25	87.8398	12.1602	9.41393	159.966	182.111	514.186	297.282	338.437	955.566
2021-03-21			334	C	2	94.8703	192.601	2.03015	74.82	88.1361	11.8639	9.57267	139.865	158.692	448.932	283.947	322.169	911.4

## Sheet: Body weight of hens and cocks
			Body weight in 17 wk	Body weight in 22 week					Body weight in 17 week	Body weight in 22 week
lp	Rearing system	Poultry house	Hens	Hens			Rearing system	Poultry house	Cocks	Cocks
1	A	1	1260	1600		1	A	1	1660	2600
2	A	1	1200	1600		2	A	1	1900	2180		Experimental factor:
3	A	1	1260	1540		3	A	1	1720	2160			Rearing system	A - aviary
4	A	1	1180	1800		4	A	1	2100	2200				C - cage
5	A	1	1240	1640		5	A	1	2100	2400
6	A	1	1260	1620		6	A	1	1460	2200			Poultry house	A1 - replication within A rearing
7	A	1	1300	1600		7	A	1	1600	2380				A2 - replication within A rearing
8	A	1	1360	1640		8	A	1	1900	2220				C1 - replication within C rearing
9	A	1	1180	1580		9	A	1	1700	2280				C2 - replication within C rearing
10	A	1	1220	1740		10	A	1	1800	2400
11	A	1	1320	1600		11	A	1	1660	2160
12	A	1	1180	1520		12	A	1	1800	2020		Analyzed variables:
13	A	1	1200	1560		13	A	1	2000	2120
14	A	1	1020	1800		14	A	1	1700	2260		Hens	Body weight in 17 wkks of life
15	A	1	1080	1780		15	A	1	1960	2300			Body weight in 22 wkks of life
16	A	1	1400	1560		16	A	1	1940	2300
17	A	1	1200	1800		1	A	2	1780	2400		Cocks	Body weight in 17 wkks of life
18	A	1	1220	1780		2	A	2	1900	2400			Body weight in 22 wkks of life
19	A	1	1120	1600		3	A	2	2100	2190
20	A	1	1080	1600		4	A	2	1740	2400
21	A	1	1360	1700		5	A	2	1600	2580
22	A	1	1440	1740		6	A	2	2000	2400
23	A	1	1240	1720		7	A	2	1900	2410
24	A	1	1000	1800		8	A	2	1960	2110
25	A	1	1200	1760		9	A	2	1840	2200
26	A	1	1240	1720		10	A	2	1800	2420
27	A	1	1260	1680		11	A	2	1740	2180
28	A	1	1120	1600		12	A	2	1600	2400
29	A	1	1300	1540		13	A	2	1600	2360
30	A	1	1200	1640		14	A	2	2010	2200
31	A	1	1080	1760		15	A	2	1960	2400
32	A	1	1280	1540		16	A	2	1340	2380
33	A	1	1180	1400		1	C	1	1700	2220
34	A	1	1160	1560		2	C	1	1760	2260
35	A	1	1160	1720		3	C	1	1520	2240
36	A	1	1200	1700		4	C	1	1680	2320
37	A	1	1320	1760		5	C	1	1520	2100
38	A	1	1320	1600		6	C	1	1580	2220
39	A	1	1200	1840		7	C	1	1800	2140
40	A	1	1200	1740		8	C	1	1580	2200
41	A	1	1240	1840		9	C	1	1800	2320
42	A	1	1100	1620		10	C	1	1700	2220
43	A	1	1300	1860		11	C	1	1820
44	A	1	1100	1900		12	C	1	1860
45	A	1	1140	1660		13	C	1	1600
46	A	1	1240	1740		14	C	1	1640
47	A	1	1220	1760		15	C	1	1780
48	A	1	1300	1820		16	C	1	1700
49	A	1	1200	1600		17	C	1	1900
50	A	1	1360	1900		18	C	1	1600
51	A	1	1080	1680		19	C	1	1860
52	A	1	1200	1660		20	C	1	1760
53	A	1	1460	1720		1	C	2	1600	2220
54	A	1	1300	1660		2	C	2	1580	2380
55	A	1	1140	1840		3	C	2	1720	2200
56	A	1	1320	1840		4	C	2	1640	2400
57	A	1	1240	1480		5	C	2	1600	2200
58	A	1	1120	1560		6	C	2	1480	2460
59	A	1	1220	1840		7	C	2	1800	2240
60	A	1	1100	1700		8	C	2	1720	2300
61	A	1	1380	1460		9	C	2	1700	2220
62	A	1	1200	1680		10	C	2	1800	2200
63	A	1	1400	1600		11	C	2	1700
64	A	1	1200	1680		12	C	2	1620
65	A	1	1360	1680		13	C	2	1540
66	A	1	1260	1840		14	C	2	1600
67	A	1	1200	1780		15	C	2	1580
68	A	1	1180	1620		16	C	2	1900
69	A	1	1260	1720		17	C	2	1860
70	A	1	1180	1600		18	C	2	1920
71	A	1	1400	1560		19	C	2	1980
72	A	1	1100	1680		20	C	2	1680
73	A	1	1340	1620
74	A	1	1180	1800
75	A	1	1240	1680
76	A	1	1280	1780
77	A	1	1180	1860
78	A	1	1140	1860
79	A	1	1200	1680
80	A	1	1240	1600
81	A	1	1300	1420
82	A	1	1160	1860
83	A	1	1240	1740
84	A	1	1160	1660
85	A	1	1140	1800
86	A	1	1220	1800
87	A	1	1200	1740
88	A	1	1000	1700
89	A	1	1400	1600
90	A	1	1200	1720
91	A	1	1200	1700
92	A	1	1120	1760
93	A	1	1400	1900
94	A	1	1200	1540
95	A	1	1300	1820
96	A	1	1020	1620
97	A	1	1200	1640
98	A	1	1220	1860
99	A	1	1380	1740
100	A	1	1180	1580
1	A	2	1300	1740
2	A	2	1260	1720
3	A	2	1220	1540
4	A	2	1100	1720
5	A	2	1190	1780
6	A	2	1300	1800
7	A	2	1320	1640
8	A	2	1180	1600
9	A	2	1200	1700
10	A	2	1100	1720
11	A	2	1240	1720
12	A	2	1260	1600
13	A	2	1800	1760
14	A	2	1840	1500
15	A	2	1140	1780
16	A	2	1220	1690
17	A	2	1260	1700
18	A	2	1360	1780
19	A	2	1300	1740
20	A	2	1320	1740
21	A	2	1220	1800
22	A	2	1460	1600
23	A	2	1290	1700
24	A	2	1100	1520
25	A	2	1220	1680
26	A	2	1180	1800
27	A	2	1340	1760
28	A	2	1380	1680
29	A	2	1680	1860
30	A	2	1420	1620
31	A	2	1420	1660
32	A	2	1280	1600
33	A	2	1180	1680
34	A	2	1300	1800
35	A	2	1260	1680
36	A	2	1160	1780
37	A	2	1220	1760
38	A	2	1320	1700
39	A	2	1200	1840
40	A	2	1220	1640
41	A	2	1440	1840
42	A	2	1320	1690
43	A	2	1760	1690
44	A	2	1340	1500
45	A	2	1190	1640
46	A	2	1240	1590
47	A	2	1220	1720
48	A	2	1140	1580
49	A	2	1320	1600
50	A	2	1260	1680
51	A	2	1280	1800
52	A	2	1160	1780
53	A	2	1100	1820
54	A	2	1320	1620
55	A	2	1260	1640
56	A	2	1300	1420
57	A	2	1180	1800
58	A	2	1300	1800
59	A	2	1260	1600
60	A	2	1240	1760
61	A	2	1320	1600
62	A	2	1400	1640
63	A	2	1760	1780
64	A	2	1220	1720
65	A	2	1220	1800
66	A	2	1340	1720
67	A	2	1300	1520
68	A	2	1160	1600
69	A	2	1200	1620
70	A	2	1180	1800
71	A	2	1340	1800
72	A	2	1100	1620
73	A	2	1300	1720
74	A	2	1200	1780
75	A	2	1340	1600
76	A	2	1340	1780
77	A	2	1320	1640
78	A	2	1220	1580
79	A	2	1220	1600
80	A	2	1280	1580
81	A	2	1240	1820
82	A	2	1260	1600
83	A	2	1160	1840
84	A	2	1100	1760
85	A	2	1200	1580
86	A	2	1100	1800
87	A	2	1340	1620
88	A	2	1100	1620
89	A	2	1080	1800
90	A	2	1200	1660
91	A	2	1400	1580
92	A	2	1240	1760
93	A	2	1320	1640
94	A	2	1060	1780
95	A	2	1120	1720
96	A	2	1360	1640
97	A	2	1260	1800
98	A	2	1300	1580
99	A	2	1240	1600
100	A	2	1280	1640
1	C	1	1160	1460
2	C	1	1300	1480
3	C	1	1180	1760
4	C	1	1320	1820
5	C	1	1260	1480
6	C	1	1480	1560
7	C	1	1260	1620
8	C	1	1200	1600
9	C	1	1160	1740
10	C	1	1100	1580
11	C	1	1300	1840
12	C	1	1240	1720
13	C	1	1200	1540
14	C	1	1180	1840
15	C	1	1380	1760
16	C	1	1300	1840
17	C	1	1180	1560
18	C	1	1020	1780
19	C	1	1240	1640
20	C	1	1160	1620
21	C	1	1400	1740
22	C	1	1420	1820
23	C	1	1260	1700
24	C	1	1320	1760
25	C	1	1040	1520
26	C	1	1080	1780
27	C	1	1160	1380
28	C	1	1200	1580
29	C	1	1180	1660
30	C	1	1260	1720
31	C	1	1320	1680
32	C	1	1200	1540
33	C	1	1220	1620
34	C	1	1180	1520
35	C	1	860	1580
36	C	1	1220	1640
37	C	1	1280	1680
38	C	1	1260	1780
39	C	1	1100	1540
40	C	1	1000	1680
41	C	1	1200	1700
42	C	1	1220	1640
43	C	1	1180	1720
44	C	1	1260	1780
45	C	1	1180	1680
46	C	1	1080	1540
47	C	1	1320	1700
48	C	1	1130	1740
49	C	1	1240	1980
50	C	1	1300	1800
51	C	1	1300	1560
52	C	1	1020	1500
53	C	1	1220	1620
54	C	1	1260	1660
55	C	1	1320	1600
56	C	1	1180	1840
57	C	1	1400	1520
58	C	1	1240	1760
59	C	1	1300	1700
60	C	1	1200	1660
61	C	1	1320	1720
62	C	1	1180	1660
63	C	1	1220	1580
64	C	1	1080	1700
65	C	1	1260	1920
66	C	1	1180	1840
67	C	1	1200	1800
68	C	1	1240	1720
69	C	1	1220	1640
70	C	1	1100	1680
71	C	1	1320	1700
72	C	1	1200	1560
73	C	1	1180	1720
74	C	1	1260	1880
75	C	1	1100	1500
76	C	1	1220	1660
77	C	1	1260	1740
78	C	1	1300	1720
79	C	1	1280	1580
80	C	1	1240	1740
81	C	1	1200	1820
82	C	1	1220	1720
83	C	1	1180	1760
84	C	1	1340	1800
85	C	1	1200	1600
86	C	1	1240	1580
87	C	1	1220	1560
88	C	1	1280	1720
89	C	1	1160	1840
90	C	1	1100	1740
91	C	1	1300	1720
92	C	1	1260	1780
93	C	1	1380	1800
94	C	1	1220	1560
95	C	1	1180	1600
96	C	1	1200	1920
97	C	1	1280	1840
98	C	1	1200	1680
99	C	1	1220	1700
100	C	1	1140	1640
1	C	2	1200	1740
2	C	2	1260	1600
3	C	2	1100	1660
4	C	2	1320	1720
5	C	2	1200	1580
6	C	2	1300	1640
7	C	2	1220	1680
8	C	2	1120	1740
9	C	2	1220	1800
10	C	2	1120	1600
11	C	2	1200	1680
12	C	2	1320	1540
13	C	2	1240	1720
14	C	2	1100	1400
15	C	2	1220	1640
16	C	2	1200	1620
17	C	2	1300	1780
18	C	2	1080	1460
19	C	2	1200	1540
20	C	2	1140	1600
21	C	2	1260	1600
22	C	2	1120	1820
23	C	2	1260	1740
24	C	2	1300	1620
25	C	2	1220	1540
26	C	2	1120	1660
27	C	2	1020	1720
28	C	2	1200	1760
29	C	2	1260	1600
30	C	2	1320	1720
31	C	2	1220	1760
32	C	2	1280	1780
33	C	2	1180	1700
34	C	2	1200	1640
35	C	2	1240	1600
36	C	2	1180	1620
37	C	2	1220	1780
38	C	2	1300	1620
39	C	2	1180	1760
40	C	2	1080	1820
41	C	2	1200	1760
42	C	2	1220	1480
43	C	2	1240	1680
44	C	2	1180	1560
45	C	2	1280	1700
46	C	2	1200	1580
47	C	2	1160	1620
48	C	2	1080	1740
49	C	2	1220	1660
50	C	2	1120	1800
51	C	2	1200	1780
52	C	2	1060	1540
53	C	2	1220	1580
54	C	2	1500	1660
55	C	2	1300	1620
56	C	2	1100	1740
57	C	2	1180	1780
58	C	2	1220	1820
59	C	2	1300	1760
60	C	2	1240	1580
61	C	2	1120	1660
62	C	2	1200	1680
63	C	2	1280	1500
64	C	2	1180	1580
65	C	2	1200	1700
66	C	2	1320	1680
67	C	2	1300	1620
68	C	2	1260	1860
69	C	2	1320	1660
70	C	2	1200	1680
71	C	2	1100	1740
72	C	2	1080	1680
73	C	2	1200	1720
74	C	2	1220	1680
75	C	2	1000	1620
76	C	2	1220	1640
77	C	2	1340	1680
78	C	2	1200	1780
79	C	2	1300	1740
80	C	2	1260	1700
81	C	2	1240	1600
82	C	2	1120	1680
83	C	2	1200	1620
84	C	2	1260	1840
85	C	2	1180	1640
86	C	2	1220	1700
87	C	2	1240	1580
88	C	2	1180	1640
89	C	2	1100	1720
90	C	2	1200	1680
91	C	2	1240	1540
92	C	2	1320	1600
93	C	2	1300	1720
94	C	2	1220	1760
95	C	2	1240	1700
96	C	2	1120	1640
97	C	2	1200	1740
98	C	2	1180	1680
99	C	2	1200	1520
100	C	2	1320	1680

## Sheet: Mortality and eggs production
Age	Week	Rearing	Poultry	Mortality		Cumulative %			Age	Week	Rearing	Poultry	egg / hen
hens	eggs production	system	house	%		mortality			hens	eggs production	system	house	laid	hatching
				♀	♂	♀	♂
19	1	A	1	0.0705302	0.259067	0.0705302	0.259067		24	6	A	1	5.6603	4.64166		Hens age/week
20	2	A	1	0.0235156	0	0.0940457	0.259067		25	7	A	1	6.45151	5.54271		Week of eggs production
21	3	A	1	0.200283	0.129702	0.294328	0.388769		26	8	A	1	6.55949	5.93555
22	4	A	1	0.0707464	0.784314	0.365075	1.17308		27	9	A	1	6.64238	6.29634		Experimental factor:
23	5	A	1	0.0353815	0.13089	0.400456	1.30397		28	10	A	1	6.68725	6.4268			Rearing system	A - aviary
24	6	A	1	0.0235933	0.262467	0.42405	1.56644		29	11	A	1	6.68797	6.40959				C - cage
25	7	A	1	0.0472088	0.263158	0.471258	1.8296		30	12	A	1	6.70792	6.45813
26	8	A	1	0.0236128	0.396301	0.494871	2.2259		31	13	A	1	6.64361	6.4666			Poultry house	A1 - replication within A rearing
27	9	A	1	0	0.397878	0.494871	2.62378		32	14	A	1	6.61919	6.44351				A2 - replication within A rearing
28	10	A	1	0.0354317	0.132802	0.530303	2.75658		33	15	A	1	6.62888	6.44828				C1 - replication within C rearing
29	11	A	1	0	0.266312	0.530303	3.02289		34	16	A	1	6.62698	6.44468				C2 - replication within C rearing
30	12	A	1	0.118245	0	0.648548	3.02289		35	17	A	1	6.64769	6.49081
31	13	A	1	0.0473205	0.133333	0.695869	3.15622		36	18	A	1	6.66643	6.53547		Analyzed variables:
32	14	A	1	0.035503	0.133511	0.731372	3.28974		37	19	A	1	6.6821	6.54792
33	15	A	1	0.0947418	0	0.826113	3.28974		38	20	A	1	6.68073	6.552		mortality % - % of hens and cocks dead on week production (weekly mortality %)
34	16	A	1	0.106724	0.13369	0.932837	3.42343		39	21	A	1	6.67281	6.55867
35	17	A	1	0.035583	0	0.96842	3.42343		40	22	A	1	6.64815	6.49506
36	18	A	1	0.106863	0.402685	1.07528	3.82611		41	23	A	1	6.69393	6.57655		egg / hen - average weekly number of eggs from one laying hen (counted from the beginning of egg collection to hatching)
37	19	A	1	0.0950683	0.134409	1.17035	3.96052		42	24	A	1	6.68863	6.56721			laid - number of laid eggs for one laying hen
38	20	A	1	0.0237784	0.269542	1.19413	4.23006		43	25	A	1	6.70514	6.60236			hatching - number of hatching eggs for one laying hens
39	21	A	1	0.0475794	0.27027	1.24171	4.50033		44	26	A	1	6.68939	6.56691
40	22	A	1	0.0833135	0	1.32502	4.50033		45	27	A	1	6.71628	6.57078
41	23	A	1	0.0953175	0.135318	1.42034	4.63565		46	28	A	1	6.64617	6.50179
42	24	A	1	0.0596161	0.135501	1.47996	4.77115		47	29	A	1	6.72207	6.54269
43	25	A	1	0.11936	0.135685	1.59932	4.90684		48	30	A	1	6.65691	6.49664
44	26	A	1	0.0716675	0	1.67098	4.90684		49	31	A	1	6.59856	6.46054
45	27	A	1	0.131563	0.408719	1.80255	5.31555		50	32	A	1	6.53479	6.42174
46	28	A	1	0.107707	0.136426	1.91025	5.45198		51	33	A	1	6.5117	6.37518
47	29	A	1	0.179878	0.273598	2.09013	5.72558		52	34	A	1	6.45643	6.31258
48	30	A	1	0.132132	0.136986	2.22226	5.86256		53	35	A	1	6.49075	6.33349
49	31	A	1	0.228613	0.137174	2.45088	5.99974		54	36	A	1	6.43075	6.28487
50	32	A	1	0.168837	0.137363	2.61971	6.1371		55	37	A	1	6.39964	6.19381
51	33	A	1	0.0724026	0	2.69212	6.1371		56	38	A	1	6.63334	6.43421
52	34	A	1	0.157062	0	2.84918	6.1371		57	39	A	1	6.36973	6.14767
53	35	A	1	0.157328	0.137552	3.00651	6.27465		58	40	A	1	6.31155	6.08222
54	36	A	1	0.181862	0.137741	3.18837	6.41239		59	41	A	1	6.21962	6.02217
55	37	A	1	0.170027	0.137931	3.3584	6.55032		60	42	A	1	6.16258	5.9692
56	38	A	1	0.206888	0.138122	3.56528	6.68845		61	43	A	1	6.06068	5.83126
57	39	A	1	0.35409	0.138313	3.91937	6.82676		62	44	A	1	6.00457	5.74654
58	40	A	1	0.257101	0	4.17647	6.82676		63	45	A	1	6.01523	5.78103
59	41	A	1	0.171674	0.277393	4.34815	7.10415		64	46	A	1	5.9092	5.58179
60	42	A	1	0.307654	0.138889	4.6558	7.24304		65	47	A	1	5.86346	5.57045
61	43	A	1	0.35798	0	5.01378	7.24304		66	48	A	1	5.7849	5.52094
62	44	A	1	0.272345	0.278552	5.28613	7.52159		24	6	A	2	5.57042	4.36968
63	45	A	1	0.285466	0	5.57159	7.52159		25	7	A	2	6.64334	5.96925
64	46	A	1	0.211548	0.27933	5.78314	7.80092		26	8	A	2	6.5849	5.89362
65	47	A	1	0.124626	0.13986	5.90777	7.94078		27	9	A	2	6.38987	5.8855
66	48	A	1	0.187266	0.140056	6.09503	8.08084		28	10	A	2	6.5251	6.20036
19	1	A	2	0.0952154	0	0.0952154	0		29	11	A	2	6.62386	6.35516
20	2	A	2	0.0119033	0	0.107119	0		30	12	A	2	6.64525	6.43329
21	3	A	2	0.274496	0.1321	0.381615	0.1321		31	13	A	2	6.66358	6.48408
22	4	A	2	0.10754	0.397878	0.489154	0.529978		32	14	A	2	6.64988	6.4863
23	5	A	2	0.0597586	0.937082	0.548913	1.46706		33	15	A	2	6.61189	6.44009
24	6	A	2	0.0717875	0.134048	0.6207	1.60111		34	16	A	2	6.61664	6.47245
25	7	A	2	0.011966	0.134228	0.632666	1.73534		35	17	A	2	6.64136	6.51895
26	8	A	2	0.0958084	0.269179	0.728475	2.00452		36	18	A	2	6.59865	6.46821
27	9	A	2	0.0479272	1.22616	0.776402	3.23067		37	19	A	2	6.65468	6.53784
28	10	A	2	0.0599449	1.24138	0.836347	4.47205		38	20	A	2	6.6127	6.49067
29	11	A	2	0.156081	0.138122	0.992428	4.61017		39	21	A	2	6.66861	6.54451
30	12	A	2	0.0480538	0.555556	1.04048	5.16573		40	22	A	2	6.5872	6.44152
31	13	A	2	0.0360534	0.139082	1.07654	5.30481		41	23	A	2	6.54952	6.43351
32	14	A	2	0.0962348	0	1.17277	5.30481		42	24	A	2	6.45468	6.31275
33	15	A	2	0.204869	0.139276	1.37764	5.44409		43	25	A	2	6.5146	6.39975
34	16	A	2	0.13277	0.27933	1.51041	5.72342		44	26	A	2	6.5279	6.41183
35	17	A	2	0.145068	0.280112	1.65548	6.00353		45	27	A	2	6.55327	6.42839
36	18	A	2	0.157366	0.140252	1.81284	6.14378		46	28	A	2	6.48608	6.37986
37	19	A	2	0.0848176	0.281294	1.89766	6.42508		47	29	A	2	6.52923	6.41242
38	20	A	2	0.206411	0.282087	2.10407	6.70716		48	30	A	2	6.49791	6.3931
39	21	A	2	0.218951	0.282885	2.32302	6.99005		49	31	A	2	6.10107	5.99772
40	22	A	2	0.341672	0.283688	2.66469	7.27374		50	32	A	2	6.44498	6.33914
41	23	A	2	0.712531	0	3.37722	7.27374		51	33	A	2	6.38296	6.27038
42	24	A	2	0.630798	0.142045	4.00802	7.41578		52	34	A	2	6.24738	6.12906
43	25	A	2	0.409989	0.142248	4.41801	7.55803		53	35	A	2	6.36047	6.2301
44	26	A	2	0.386582	0	4.80459	7.55803		54	36	A	2	6.33166	6.19712
45	27	A	2	0.526448	0.14245	5.33104	7.70048		55	37	A	2	6.24021	6.08282
46	28	A	2	0.47865	0.285714	5.80969	7.98619		56	38	A	2	6.27124	6.08766
47	29	A	2	0.341211	0.143062	6.1509	8.12926		57	39	A	2	6.23251	6.07164
48	30	A	2	0.291508	0	6.44241	8.12926		58	40	A	2	6.06915	5.88972
49	31	A	2	0.203252	0	6.64566	8.12926		59	41	A	2	6.04149	5.85967
50	32	A	2	0.229153	0	6.87481	8.12926		60	42	A	2	5.96392	5.75254
51	33	A	2	0.332141	0.143266	7.20696	8.27252		61	43	A	2	5.88236	5.61105
52	34	A	2	0.32039	0.143472	7.52735	8.41599		62	44	A	2	5.64974	5.35838
53	35	A	2	0.244028	0.143678	7.77137	8.55967		63	45	A	2	5.58515	5.28081
54	36	A	2	0.23178	0	8.00315	8.55967		64	46	A	2	5.50711	5.09563
55	37	A	2	0.232318	0	8.23547	8.55967		65	47	A	2	5.27906	4.90411
56	38	A	2	0.168024	0	8.40349	8.55967		66	48	A	2	3.74715	3.42863
57	39	A	2	0.32417	0.143885	8.72766	8.70356		24	6	C	1	6.52915	4.33796
58	40	A	2	0.247074	0.144092	8.97474	8.84765		25	7	C	1	6.65208	5.46564
59	41	A	2	0.143211	0.1443	9.11795	8.99195		26	8	C	1	6.57708	5.7321
60	42	A	2	0.247945	0	9.36589	8.99195		27	9	C	1	6.55004	5.75311
61	43	A	2	0.248561	0.144509	9.61446	9.13646		28	10	C	1	6.51196	5.94476
62	44	A	2	0.394115	0.144718	10.0086	9.28118		29	11	C	1	6.52186	5.95385
63	45	A	2	0.237029	0	10.2456	9.28118		30	12	C	1	6.54735	6.17888
64	46	A	2	0.409511	0.290276	10.6551	9.57145		31	13	C	1	5.84406	5.5307
65	47	A	2	0.30504	0.291121	10.9601	9.86257		32	14	C	1	6.3768	6.08414
66	48	A	2	0.212709	0.145773	11.1729	10.0083		33	15	C	1	6.56072	6.30247
19	1	C	1	0.0674959	0.0977517	0.0674959	0.0977517		34	16	C	1	6.61441	6.35569
20	2	C	1	0.0771977	0.0978474	0.144694	0.195599		35	17	C	1	6.53138	6.30429
21	3	C	1	0.212951	0.196078	0.357645	0.391678		36	18	C	1	6.50753	6.29838
22	4	C	1	0.0871924	0	0.444837	0.391678		37	19	C	1	6.48837	6.31882
23	5	C	1	0.126103	0	0.570941	0.391678		38	20	C	1	6.414	6.2523
24	6	C	1	0.0388161	0.0981354	0.609757	0.489813		39	21	C	1	6.21745	6.01773
25	7	C	1	0.0874126	0	0.697169	0.489813		40	22	C	1	6.21811	6.01775
26	8	C	1	0.0388651	0.0982318	0.736035	0.588045		41	23	C	1	6.29178	6.09703
27	9	C	1	0.0777907	0	0.813825	0.588045		42	24	C	1	6.24155	6.05636
28	10	C	1	0.116822	0	0.930648	0.588045		43	25	C	1	6.28266	6.11109
29	11	C	1	0.0584454	0	0.989093	0.588045		44	26	C	1	6.25098	6.04985
30	12	C	1	0.18542	0	1.17451	0.588045		45	27	C	1	6.19711	5.99727
31	13	C	1	1.26495	0.0983284	2.43946	0.686373		46	28	C	1	6.15173	5.94659
32	14	C	1	0.287413	0.0984252	2.72687	0.784798		47	29	C	1	6.04356	5.81197
33	15	C	1	0.238426	0.0985222	2.9653	0.883321		48	30	C	1	5.99341	5.67001
34	16	C	1	0.0994431	0	3.06474	0.883321		49	31	C	1	5.94821	5.59368
35	17	C	1	0.249227	0	3.31397	0.883321		50	32	C	1	5.86831	5.52013
36	18	C	1	0.139762	0	3.45373	0.883321		51	33	C	1	5.86128	5.48603
37	19	C	1	0.139958	0	3.59369	0.883321		52	34	C	1	5.75858	5.34687
38	20	C	1	0.18027	0	3.77396	0.883321		53	35	C	1	5.74493	5.27709
39	21	C	1	0.0801844	0	3.85415	0.883321		54	36	C	1	5.66179	5.21966
40	22	C	1	0.190801	0	4.04495	0.883321		55	37	C	1	5.60468	4.96433
41	23	C	1	0.201248	0.0986193	4.24619	0.98194		56	38	C	1	5.68862	5.15621
42	24	C	1	0.161258	0.0987167	4.40745	1.08066		57	39	C	1	5.63719	5.13082
43	25	C	1	0.110988	0	4.51844	1.08066		58	40	C	1	5.49984	5.01582
44	26	C	1	0.111111	0	4.62955	1.08066		59	41	C	1	5.49711	5.03717
45	27	C	1	0.101112	0.0988142	4.73066	1.17947		60	42	C	1	5.52033	5.05161
46	28	C	1	0.172187	0.098912	4.90285	1.27838		61	43	C	1	5.48294	5.00053
47	29	C	1	0.111539	0.0990099	5.01439	1.37739		62	44	C	1	5.4664	4.91393
48	30	C	1	0.111664	0.099108	5.12605	1.4765		63	45	C	1	5.44115	4.911
49	31	C	1	0.581989	0	5.70804	1.4765		64	46	C	1	5.4098	4.84345
50	32	C	1	0.523453	0	6.2315	1.4765		65	47	C	1	5.23184	4.61645
51	33	C	1	0.401896	0	6.63339	1.4765		66	48	C	1	5.30313	4.71413
52	34	C	1	0.279012	0.0992063	6.9124	1.57571		24	6	C	2	6.46244	4.43853
53	35	C	1	0.342182	0.0993049	7.25459	1.67501		25	7	C	2	6.59835	5.56043
54	36	C	1	0.291181	0	7.54577	1.67501		26	8	C	2	6.67163	5.94495
55	37	C	1	0.177102	0	7.72287	1.67501		27	9	C	2	6.51533	5.88854
56	38	C	1	0.19833	0	7.9212	1.67501		28	10	C	2	5.77535	5.04885
57	39	C	1	0.324641	0.199005	8.24584	1.87402		29	11	C	2	6.0804	5.52976
58	40	C	1	0.230923	0.0996016	8.47676	1.97362		30	12	C	2	6.53903	6.15174
59	41	C	1	0.284211	0	8.76097	1.97362		31	13	C	2	6.4536	6.21914
60	42	C	1	0.31679	0.0997009	9.07776	2.07332		32	14	C	2	6.38215	6.13798
61	43	C	1	0.349687	0	9.42745	2.07332		33	15	C	2	6.37918	6.16934
62	44	C	1	0.329577	0	9.75703	2.07332		34	16	C	2	6.40894	6.15174
63	45	C	1	0.159727	0	9.91675	2.07332		35	17	C	2	6.40442	6.17444
64	46	C	1	0.299049	0.0998004	10.2158	2.17312		36	18	C	2	6.42531	6.20579
65	47	C	1	0.353698	0.0999001	10.5695	2.27302		37	19	C	2	6.4629	6.26063
66	48	C	1	0.27945	0	10.849	2.27302		38	20	C	2	6.39655	6.15701
19	1	C	2	0.0290332	0.099108	0.0290332	0.099108		39	21	C	2	6.38957	6.15273
20	2	C	2	0.0774818	0.0992063	0.106515	0.198314		40	22	C	2	6.32167	6.10927
21	3	C	2	0.14549	0.0993049	0.252005	0.297619		41	23	C	2	6.20858	5.98762
22	4	C	2	0.12625	0	0.378255	0.297619		42	24	C	2	6.15238	5.9406
23	5	C	2	0.0777529	0	0.456008	0.297619		43	25	C	2	6.19433	5.96053
24	6	C	2	0.019442	0.199005	0.47545	0.496624		44	26	C	2	6.1031	5.85212
25	7	C	2	0.0583601	0	0.53381	0.496624		45	27	C	2	5.90813	5.65921
26	8	C	2	0.0681332	0.0996016	0.601943	0.596226		46	28	C	2	6.04327	5.79753
27	9	C	2	0.0876766	0	0.68962	0.596226		47	29	C	2	6.00467	5.74053
28	10	C	2	1.52309	0.4	2.21271	0.996226		48	30	C	2	5.94339	5.5874
29	11	C	2	0.35732	0	2.57003	0.996226		49	31	C	2	5.86976	5.4776
30	12	C	2	0.198906	0	2.76894	0.996226		50	32	C	2	5.88959	5.48565
31	13	C	2	0.159378	0	2.92832	0.996226		51	33	C	2	5.89392	5.52836
32	14	C	2	0.0997108	0	3.02803	0.996226		52	34	C	2	5.75251	5.34078
33	15	C	2	0.19982	0	3.22785	0.996226		53	35	C	2	5.75775	5.33566
34	16	C	2	0.15009	0	3.37794	0.996226		54	36	C	2	5.69674	5.25619
35	17	C	2	0.120216	0	3.49816	0.996226		55	37	C	2	5.61877	4.98024
36	18	C	2	0.100281	0	3.59844	0.996226		56	38	C	2	5.58285	5.04637
37	19	C	2	0.0903342	0.1001	3.68877	1.09633		57	39	C	2	5.61437	5.08051
38	20	C	2	0.0904159	0	3.77919	1.09633		58	40	C	2	5.40734	4.91628
39	21	C	2	0.0603136	0.1002	3.8395	1.19653		59	41	C	2	5.29335	4.81748
40	22	C	2	0.0905524	0	3.93005	1.19653		60	42	C	2	5.37103	4.881
41	23	C	2	0.201633	0	4.13169	1.19653		61	43	C	2	5.44345	4.89065
42	24	C	2	0.121126	0	4.25281	1.19653		62	44	C	2	5.45611	4.89199
43	25	C	2	0.131393	0.100301	4.38421	1.29683		63	45	C	2	5.3476	4.76036
44	26	C	2	0.101174	0.201005	4.48538	1.49783		64	46	C	2	5.31792	4.72016
45	27	C	2	0.141844	0	4.62722	1.49783		65	47	C	2	5.21286	4.69015
46	28	C	2	0.182704	0	4.80993	1.49783		66	48	C	2	5.27235	4.65903
47	29	C	2	0.111777	0	4.9217	1.49783
48	30	C	2	0.16285	0.100604	5.08455	1.59844
49	31	C	2	0.255102	0.100705	5.33966	1.69914
50	32	C	2	0.286533	0	5.62619	1.69914
51	33	C	2	0.17427	0.100806	5.80046	1.79995
52	34	C	2	0.11289	0	5.91335	1.79995
53	35	C	2	0.133594	0	6.04694	1.79995
54	36	C	2	0.133772	0	6.18071	1.79995
55	37	C	2	0.11332	0	6.29403	1.79995
56	38	C	2	0.175439	0	6.46947	1.79995
57	39	C	2	0.144688	0	6.61416	1.79995
58	40	C	2	0.196748	0	6.81091	1.79995
59	41	C	2	0.228334	0	7.03924	1.79995
60	42	C	2	0.239284	0.20202	7.27853	2.00197
61	43	C	2	0.177176	0	7.4557	2.00197
62	44	C	2	0.167032	0	7.62274	2.00197
63	45	C	2	0.177787	0	7.80052	2.00197
64	46	C	2	0.241115	0	8.04164	2.00197
65	47	C	2	0.19958	0	8.24122	2.00197
66	48	C	2	0.252738	0.101112	8.49396	2.10308

## Sheet: Hatching
Rearing system	Poultry house	Sets	Baskets	Number of seet eggs	Number of fertile eggs	Number of hatched female	Number of hatched male	Number of unhatched eggs	Number of hatched chicks	Fertility %	Hatchability of fertile eggs %	Hatchability of set eggs %	% hatched females of set eggs	% hatched males of set eggs	% of unhatched eggs
A	1	1	1	150	134	53	67	14	120	89.3333	89.5522	80	35.3333	44.6667	9.33333		Experimental factor:
A	1	1	2	150	140	62	61	17	123	93.3333	87.8571	82	41.3333	40.6667	11.3333			Rearing system	A - aviary
A	1	1	3	150	145	60	58	27	118	96.6667	81.3793	78.6667	40	38.6667	18				C - cage
A	1	1	4	150	140	56	66	18	122	93.3333	87.1429	81.3333	37.3333	44	12
A	1	1	5	150	137	53	69	15	122	91.3333	89.0511	81.3333	35.3333	46	10			Poultry house	A1 - replication within A rearing
A	1	1	6	150	144	60	66	18	126	96	87.5	84	40	44	12				A2 - replication within A rearing
A	1	1	7	150	138	62	59	17	121	92	87.6812	80.6667	41.3333	39.3333	11.3333				C1 - replication within C rearing
A	1	1	8	150	138	58	68	12	126	92	91.3043	84	38.6667	45.3333	8				C2 - replication within C rearing
A	1	1	9	150	142	74	45	23	119	94.6667	83.8028	79.3333	49.3333	30	15.3333
A	1	1	10	150	137	58	55	24	113	91.3333	82.4818	75.3333	38.6667	36.6667	16
A	1	1	11	150	138	51	64	23	115	92	83.3333	76.6667	34	42.6667	15.3333		Set - replication within the poultry house
A	1	1	12	150	150	61	61	28	122	100	81.3333	81.3333	40.6667	40.6667	18.6667
A	1	1	13	150	130	50	66	14	116	86.6667	89.2308	77.3333	33.3333	44	9.33333		Number of set eggs - number of hatching eggs hatched in one baskets
A	1	1	14	150	138	54	61	23	115	92	83.3333	76.6667	36	40.6667	15.3333
A	1	2	1	150	133	54	55	24	109	88.6667	81.9549	72.6667	36	36.6667	16		Number of female - number of hatched female chicks
A	1	2	2	150	136	68	54	14	122	90.6667	89.7059	81.3333	45.3333	36	9.33333
A	1	2	3	150	141	63	57	21	120	94	85.1064	80	42	38	14		Fertility - % fertile eggs in relation to the set eggs
A	1	2	4	150	134	52	60	22	112	89.3333	83.5821	74.6667	34.6667	40	14.6667		Hatchability of fertile eggs - % chicks in relation to the fertile eggs
A	1	2	5	150	145	56	66	23	122	96.6667	84.1379	81.3333	37.3333	44	15.3333		Hatchability of set eggs - % chicks in relation to the set eggs
A	1	2	6	150	145	65	62	18	127	96.6667	87.5862	84.6667	43.3333	41.3333	12		% females - % hatched female chicks of set eggs
A	1	2	7	150	135	61	55	19	116	90	85.9259	77.3333	40.6667	36.6667	12.6667		% unhatched eggs - % eggs from which chicks did not hatch in relation to the ones placed
A	1	2	8	150	144	59	60	25	119	96	82.6389	79.3333	39.3333	40	16.6667
A	1	2	9	150	141	55	69	17	124	94	87.9433	82.6667	36.6667	46	11.3333
A	1	2	10	150	141	48	71	22	119	94	84.3972	79.3333	32	47.3333	14.6667
A	1	2	11	150	150	55	62	33	117	100	78	78	36.6667	41.3333	22
A	1	2	12	150	139	60	65	14	125	92.6667	89.9281	83.3333	40	43.3333	9.33333
A	1	2	13	150	139	56	56	27	112	92.6667	80.5755	74.6667	37.3333	37.3333	18
A	1	2	14	150	134	68	59	7	127	89.3333	94.7761	84.6667	45.3333	39.3333	4.66667
A	1	2	15	150	141	68	59	14	127	94	90.0709	84.6667	45.3333	39.3333	9.33333
A	1	2	16	150	141	57	67	17	124	94	87.9433	82.6667	38	44.6667	11.3333
A	1	2	17	150	135	66	59	10	125	90	92.5926	83.3333	44	39.3333	6.66667
A	1	2	18	150	136	65	54	17	119	90.6667	87.5	79.3333	43.3333	36	11.3333
A	1	2	19	150	135	59	61	15	120	90	88.8889	80	39.3333	40.6667	10
A	1	2	20	150	126	55	58	13	113	84	89.6825	75.3333	36.6667	38.6667	8.66667
A	1	2	21	150	136	56	66	14	122	90.6667	89.7059	81.3333	37.3333	44	9.33333
A	1	2	22	150	141	73	55	13	128	94	90.7801	85.3333	48.6667	36.6667	8.66667
A	1	2	23	150	133	71	52	10	123	88.6667	92.4812	82	47.3333	34.6667	6.66667
A	1	2	24	150	141	62	68	11	130	94	92.1986	86.6667	41.3333	45.3333	7.33333
A	1	2	25	150	133	51	71	11	122	88.6667	91.7293	81.3333	34	47.3333	7.33333
A	1	2	26	150	133	68	51	14	119	88.6667	89.4737	79.3333	45.3333	34	9.33333
A	1	2	27	150	140	65	61	14	126	93.3333	90	84	43.3333	40.6667	9.33333
A	1	2	28	150	148	52	83	13	135	98.6667	91.2162	90	34.6667	55.3333	8.66667
A	1	2	29	150	134	52	53	29	105	89.3333	78.3582	70	34.6667	35.3333	19.3333
A	1	2	30	150	136	54	56	26	110	90.6667	80.8824	73.3333	36	37.3333	17.3333
A	1	3	1	150	134	63	54	17	117	89.3333	87.3134	78	42	36	11.3333
A	1	3	2	150	132	56	57	19	113	88	85.6061	75.3333	37.3333	38	12.6667
A	1	3	3	150	128	57	55	16	112	85.3333	87.5	74.6667	38	36.6667	10.6667
A	1	3	4	150	137	61	62	14	123	91.3333	89.781	82	40.6667	41.3333	9.33333
A	1	3	5	150	135	60	55	20	115	90	85.1852	76.6667	40	36.6667	13.3333
A	1	3	6	150	140	68	61	11	129	93.3333	92.1429	86	45.3333	40.6667	7.33333
A	1	3	7	150	139	59	71	9	130	92.6667	93.5252	86.6667	39.3333	47.3333	6
A	1	3	8	150	136	63	61	12	124	90.6667	91.1765	82.6667	42	40.6667	8
A	1	3	9	150	133	54	59	20	113	88.6667	84.9624	75.3333	36	39.3333	13.3333
A	1	3	10	150	132	66	51	15	117	88	88.6364	78	44	34	10
A	1	3	11	150	129	55	56	18	111	86	86.0465	74	36.6667	37.3333	12
A	1	3	12	150	136	72	52	12	124	90.6667	91.1765	82.6667	48	34.6667	8
A	1	3	13	150	131	57	63	11	120	87.3333	91.6031	80	38	42	7.33333
A	1	3	14	150	134	64	55	15	119	89.3333	88.806	79.3333	42.6667	36.6667	10
A	1	3	15	150	135	58	57	20	115	90	85.1852	76.6667	38.6667	38	13.3333
A	1	3	16	150	136	66	53	17	119	90.6667	87.5	79.3333	44	35.3333	11.3333
A	1	3	17	150	131	66	45	20	111	87.3333	84.7328	74	44	30	13.3333
A	1	3	18	150	137	64	53	20	117	91.3333	85.4015	78	42.6667	35.3333	13.3333
A	1	3	19	150	139	56	66	17	122	92.6667	87.7698	81.3333	37.3333	44	11.3333
A	1	3	20	150	138	55	62	21	117	92	84.7826	78	36.6667	41.3333	14
A	1	3	21	150	133	49	60	24	109	88.6667	81.9549	72.6667	32.6667	40	16
A	1	3	22	150	135	50	67	18	117	90	86.6667	78	33.3333	44.6667	12
A	1	3	23	150	139	45	71	23	116	92.6667	83.4532	77.3333	30	47.3333	15.3333
A	1	3	24	150	134	72	47	15	119	89.3333	88.806	79.3333	48	31.3333	10
A	1	3	25	150	139	71	59	9	130	92.6667	93.5252	86.6667	47.3333	39.3333	6
A	1	3	26	150	136	63	61	12	124	90.6667	91.1765	82.6667	42	40.6667	8
A	2	1	1	150	136	60	62	14	122	90.6667	89.7059	81.3333	40	41.3333	9.33333
A	2	1	2	150	134	58	49	27	107	89.3333	79.8507	71.3333	38.6667	32.6667	18
A	2	1	3	150	143	59	59	25	118	95.3333	82.5175	78.6667	39.3333	39.3333	16.6667
A	2	1	4	150	133	57	64	12	121	88.6667	90.9774	80.6667	38	42.6667	8
A	2	1	5	150	150	59	51	40	110	100	73.3333	73.3333	39.3333	34	26.6667
A	2	1	6	150	133	65	58	10	123	88.6667	92.4812	82	43.3333	38.6667	6.66667
A	2	1	7	150	136	70	48	18	118	90.6667	86.7647	78.6667	46.6667	32	12
A	2	1	8	150	140	56	53	31	109	93.3333	77.8571	72.6667	37.3333	35.3333	20.6667
A	2	1	9	150	140	58	60	22	118	93.3333	84.2857	78.6667	38.6667	40	14.6667
A	2	1	10	150	135	64	63	8	127	90	94.0741	84.6667	42.6667	42	5.33333
A	2	1	11	150	131	57	65	9	122	87.3333	93.1298	81.3333	38	43.3333	6
A	2	1	12	150	135	55	65	15	120	90	88.8889	80	36.6667	43.3333	10
A	2	1	13	150	136	44	76	16	120	90.6667	88.2353	80	29.3333	50.6667	10.6667
A	2	1	14	150	140	54	66	20	120	93.3333	85.7143	80	36	44	13.3333
A	2	1	15	150	137	55	56	26	111	91.3333	81.0219	74	36.6667	37.3333	17.3333
A	2	1	16	150	132	58	54	20	112	88	84.8485	74.6667	38.6667	36	13.3333
A	2	1	17	150	134	60	59	15	119	89.3333	88.806	79.3333	40	39.3333	10
A	2	1	18	150	130	64	53	13	117	86.6667	90	78	42.6667	35.3333	8.66667
A	2	1	19	150	129	60	58	11	118	86	91.4729	78.6667	40	38.6667	7.33333
A	2	1	20	150	140	57	53	30	110	93.3333	78.5714	73.3333	38	35.3333	20
A	2	1	21	150	143	57	63	23	120	95.3333	83.9161	80	38	42	15.3333
A	2	1	22	150	131	56	60	15	116	87.3333	88.5496	77.3333	37.3333	40	10
A	2	1	23	150	141	54	62	25	116	94	82.2695	77.3333	36	41.3333	16.6667
A	2	1	24	150	140	60	54	26	114	93.3333	81.4286	76	40	36	17.3333
A	2	1	25	150	141	65	56	20	121	94	85.8156	80.6667	43.3333	37.3333	13.3333
A	2	1	26	150	129	57	51	21	108	86	83.7209	72	38	34	14
A	2	1	27	150	137	61	60	16	121	91.3333	88.3212	80.6667	40.6667	40	10.6667
A	2	2	1	150	137	55	59	23	114	91.3333	83.2117	76	36.6667	39.3333	15.3333
A	2	2	2	150	146	54	70	22	124	97.3333	84.9315	82.6667	36	46.6667	14.6667
A	2	2	3	150	137	58	61	18	119	91.3333	86.8613	79.3333	38.6667	40.6667	12
A	2	2	4	150	136	46	74	16	120	90.6667	88.2353	80	30.6667	49.3333	10.6667
A	2	2	5	150	140	66	56	18	122	93.3333	87.1429	81.3333	44	37.3333	12
A	2	2	6	150	141	52	81	8	133	94	94.3262	88.6667	34.6667	54	5.33333
A	2	2	7	150	133	57	59	17	116	88.6667	87.218	77.3333	38	39.3333	11.3333
A	2	2	8	150	141	55	67	19	122	94	86.5248	81.3333	36.6667	44.6667	12.6667
A	2	2	9	150	139	57	66	16	123	92.6667	88.4892	82	38	44	10.6667
A	2	2	10	150	136	54	63	19	117	90.6667	86.0294	78	36	42	12.6667
A	2	2	11	150	134	58	60	16	118	89.3333	88.0597	78.6667	38.6667	40	10.6667
A	2	2	12	150	149	64	63	22	127	99.3333	85.2349	84.6667	42.6667	42	14.6667
A	2	2	13	150	150	59	63	28	122	100	81.3333	81.3333	39.3333	42	18.6667
A	2	2	14	150	147	61	68	18	129	98	87.7551	86	40.6667	45.3333	12
A	2	2	15	150	136	61	53	22	114	90.6667	83.8235	76	40.6667	35.3333	14.6667
A	2	2	16	150	138	60	65	13	125	92	90.5797	83.3333	40	43.3333	8.66667
A	2	2	17	150	140	55	70	15	125	93.3333	89.2857	83.3333	36.6667	46.6667	10
A	2	2	18	150	133	69	48	16	117	88.6667	87.9699	78	46	32	10.6667
A	2	2	19	150	138	68	59	11	127	92	92.029	84.6667	45.3333	39.3333	7.33333
A	2	2	20	150	142	56	71	15	127	94.6667	89.4366	84.6667	37.3333	47.3333	10
A	2	2	21	150	133	60	57	16	117	88.6667	87.9699	78	40	38	10.6667
A	2	2	22	150	136	55	66	15	121	90.6667	88.9706	80.6667	36.6667	44	10
A	2	2	23	150	149	49	80	20	129	99.3333	86.5772	86	32.6667	53.3333	13.3333
A	2	2	24	150	143	61	64	18	125	95.3333	87.4126	83.3333	40.6667	42.6667	12
A	2	2	25	150	133	52	66	15	118	88.6667	88.7218	78.6667	34.6667	44	10
A	2	2	26	150	129	44	60	25	104	86	80.6202	69.3333	29.3333	40	16.6667
A	2	2	27	150	135	50	66	19	116	90	85.9259	77.3333	33.3333	44	12.6667
A	2	2	28	150	138	63	63	12	126	92	91.3043	84	42	42	8
A	2	2	29	150	133	64	59	10	123	88.6667	92.4812	82	42.6667	39.3333	6.66667
A	2	2	30	150	138	61	60	17	121	92	87.6812	80.6667	40.6667	40	11.3333
A	2	2	31	150	132	63	55	14	118	88	89.3939	78.6667	42	36.6667	9.33333
A	2	2	32	150	132	61	59	12	120	88	90.9091	80	40.6667	39.3333	8
A	2	2	33	150	139	71	57	11	128	92.6667	92.0863	85.3333	47.3333	38	7.33333
A	2	2	34	150	144	66	60	18	126	96	87.5	84	44	40	12
A	2	2	35	150	133	58	60	15	118	88.6667	88.7218	78.6667	38.6667	40	10
A	2	2	36	150	134	62	46	26	108	89.3333	80.597	72	41.3333	30.6667	17.3333
A	2	2	37	150	133	56	61	16	117	88.6667	87.9699	78	37.3333	40.6667	10.6667
A	2	2	38	150	133	58	57	18	115	88.6667	86.4662	76.6667	38.6667	38	12
A	2	2	39	150	138	70	48	20	118	92	85.5072	78.6667	46.6667	32	13.3333
A	2	2	40	150	136	48	57	31	105	90.6667	77.2059	70	32	38	20.6667
A	2	3	1	150	132	51	63	18	114	88	86.3636	76	34	42	12
A	2	3	2	150	137	63	64	10	127	91.3333	92.7007	84.6667	42	42.6667	6.66667
A	2	3	3	150	133	53	65	15	118	88.6667	88.7218	78.6667	35.3333	43.3333	10
A	2	3	4	150	133	55	53	25	108	88.6667	81.203	72	36.6667	35.3333	16.6667
A	2	3	5	150	128	58	54	16	112	85.3333	87.5	74.6667	38.6667	36	10.6667
A	2	3	6	150	133	46	64	23	110	88.6667	82.7068	73.3333	30.6667	42.6667	15.3333
A	2	3	7	150	136	67	60	9	127	90.6667	93.3824	84.6667	44.6667	40	6
A	2	3	8	150	132	54	65	13	119	88	90.1515	79.3333	36	43.3333	8.66667
A	2	3	9	150	130	46	61	23	107	86.6667	82.3077	71.3333	30.6667	40.6667	15.3333
A	2	3	10	150	131	55	59	17	114	87.3333	87.0229	76	36.6667	39.3333	11.3333
A	2	3	11	150	138	65	55	18	120	92	86.9565	80	43.3333	36.6667	12
A	2	3	12	150	130	74	36	20	110	86.6667	84.6154	73.3333	49.3333	24	13.3333
A	2	3	13	150	125	48	56	21	104	83.3333	83.2	69.3333	32	37.3333	14
A	2	3	14	150	136	49	70	17	119	90.6667	87.5	79.3333	32.6667	46.6667	11.3333
A	2	3	15	150	128	53	58	17	111	85.3333	86.7188	74	35.3333	38.6667	11.3333
A	2	3	16	150	136	63	56	17	119	90.6667	87.5	79.3333	42	37.3333	11.3333
A	2	3	17	150	135	66	50	19	116	90	85.9259	77.3333	44	33.3333	12.6667
A	2	3	18	150	138	52	59	27	111	92	80.4348	74	34.6667	39.3333	18
A	2	3	19	150	127	51	59	17	110	84.6667	86.6142	73.3333	34	39.3333	11.3333
A	2	3	20	150	131	58	54	19	112	87.3333	85.4962	74.6667	38.6667	36	12.6667
A	2	3	21	150	130	57	62	11	119	86.6667	91.5385	79.3333	38	41.3333	7.33333
A	2	3	22	150	134	56	57	21	113	89.3333	84.3284	75.3333	37.3333	38	14
C	1	1	1	150	129	61	59	9	120	86.1111	92.9032	80	40.5556	39.4444	6.11111
C	1	1	2	150	137	58	62	17	120	90.5556	87.7301	79.4444	38.3333	41.1111	11.1111
C	1	1	3	150	129	56	62	11	118	85.5556	91.5584	78.3333	37.2222	41.1111	7.22222
C	1	1	4	150	123	60	50	13	110	81.6667	89.7959	73.3333	40	33.3333	8.33333
C	1	1	5	150	132	58	57	17	115	87.2222	87.2611	76.1111	38.3333	37.7778	11.1111
C	1	1	6	150	132	60	62	10	122	87.7778	92.4051	81.1111	40	41.1111	6.66667
C	1	1	7	150	132	54	65	13	119	87.7778	90.5063	79.4444	36.1111	43.3333	8.33333
C	1	1	8	150	131	56	60	15	116	87.2222	88.535	77.2222	37.2222	40	10
C	1	1	9	150	132	55	63	14	118	87.7778	89.2405	78.3333	36.6667	41.6667	9.44444
C	1	1	10	150	134	59	75	0	134	89.4444	100	89.4444	39.4444	50	0
C	1	1	11	150	127	54	54	19	108	85	84.9673	72.2222	36.1111	36.1111	12.7778
C	1	1	12	150	130	63	51	16	114	86.1111	87.7419	75.5556	41.6667	33.8889	10.5556
C	1	1	13	150	135	59	58	18	117	90.5556	86.5031	78.3333	39.4444	38.8889	12.2222
C	1	1	14	150	133	58	63	12	121	87.7778	91.1392	80	38.3333	41.6667	7.77778
C	1	1	15	150	141	63	62	16	125	93.3333	88.6905	82.7778	41.6667	41.1111	10.5556
C	1	1	16	150	135	56	60	19	116	90	85.8025	77.2222	37.2222	40	12.7778
C	1	1	17	150	127	55	60	12	115	84.4444	90.7895	76.6667	36.6667	40	7.77778
C	1	1	18	150	132	45	71	16	116	87.7778	87.9747	77.2222	30	47.2222	10.5556
C	1	1	19	150	129	58	61	10	119	86.1111	92.2581	79.4444	38.8889	40.5556	6.66667
C	1	1	20	150	128	54	59	15	113	85.5556	88.3117	75.5556	36.1111	39.4444	10
C	1	1	21	150	131	53	60	18	113	87.2222	85.9873	75	35	40	12.2222
C	1	1	22	150	134	58	63	13	121	89.4444	90.0621	80.5556	38.3333	42.2222	8.88889
C	1	1	23	150	130	58	59	13	117	87.2222	89.8089	78.3333	38.8889	39.4444	8.88889
C	1	1	24	150	136	58	60	18	118	90.5556	86.5031	78.3333	38.3333	40	12.2222
C	1	1	25	150	127	58	61	8	119	84.4444	94.0789	79.4444	38.8889	40.5556	5
C	1	1	26	150	123	53	65	5	118	81.6667	95.9184	78.3333	35	43.3333	3.33333
C	1	1	27	150	133	62	58	13	120	87.7778	90.5063	79.4444	41.1111	38.3333	8.33333
C	1	1	28	150	140	65	63	12	128	93.3333	91.6667	85.5556	43.3333	42.2222	7.77778
C	1	1	29	150	132	62	59	11	121	87.7778	91.7722	80.5556	41.1111	39.4444	7.22222
C	1	1	30	150	131	55	63	13	118	87.2222	90.4459	78.8889	36.6667	42.2222	8.33333
C	1	1	31	150	131	57	68	6	125	86.6667	95.5128	82.7778	37.7778	45	3.88889
C	1	1	32	150	133	50	67	16	117	88.3333	88.0503	77.7778	33.3333	44.4444	10.5556
C	1	2	1	150	137	50	72	15	122	91.1111	89.0244	81.1111	33.3333	47.7778	10
C	1	2	2	150	132	58	65	9	123	88.3333	93.0818	82.2222	38.8889	43.3333	6.11111
C	1	2	3	150	129	58	59	12	117	85.5556	90.9091	77.7778	38.3333	39.4444	7.77778
C	1	2	4	150	134	60	60	14	120	89.4444	89.441	80	40	40	9.44444
C	1	2	5	150	130	70	53	7	123	86.1111	94.8387	81.6667	46.6667	35	4.44444
C	1	2	6	150	132	58	66	8	124	87.7778	94.3038	82.7778	38.8889	43.8889	5
C	1	2	7	150	132	59	63	10	122	88.3333	92.4528	81.6667	39.4444	42.2222	6.66667
C	1	2	8	150	138	64	66	8	130	92.2222	93.9759	86.6667	42.7778	43.8889	5.55556
C	1	2	9	150	137	68	63	6	131	91.1111	95.7317	87.2222	45	42.2222	3.88889
C	1	2	10	150	135	63	60	12	123	89.4444	91.3043	81.6667	41.6667	40	7.77778
C	1	2	11	150	130	48	69	13	117	86.1111	90.3226	77.7778	31.6667	46.1111	8.33333
C	1	2	12	150	129	54	65	10	119	86.1111	92.2581	79.4444	36.1111	43.3333	6.66667
C	1	2	13	150	133	58	64	11	122	88.8889	91.875	81.6667	38.8889	42.7778	7.22222
C	1	2	14	150	136	61	62	13	123	90.5556	90.184	81.6667	40.5556	41.1111	8.88889
C	1	2	15	150	128	53	58	17	111	85.5556	87.013	74.4444	35.5556	38.8889	11.1111
C	1	2	16	150	134	66	59	9	125	89.4444	93.1677	83.3333	43.8889	39.4444	6.11111
C	1	2	17	150	125	56	62	7	118	82.7778	94.6309	78.3333	37.2222	41.1111	4.44444
C	1	2	18	150	138	53	67	18	120	91.6667	86.6667	79.4444	35	44.4444	12.2222
C	1	2	19	150	133	66	56	11	122	88.3333	91.8239	81.1111	43.8889	37.2222	7.22222
C	1	2	20	150	135	49	73	13	122	90.5556	90.184	81.6667	32.7778	48.8889	8.88889
C	1	2	21	150	137	55	71	11	126	91.1111	92.0732	83.8889	36.6667	47.2222	7.22222
C	1	2	22	150	134	57	68	9	125	88.8889	93.125	82.7778	37.7778	45	6.11111
C	1	2	23	150	133	60	62	11	122	88.3333	91.8239	81.1111	40	41.1111	7.22222
C	1	3	1	150	128	43	71	14	114	85.3333	89.0625	76	28.6667	47.3333	9.33333
C	1	3	2	150	127	48	53	26	101	84.6667	79.5276	67.3333	32	35.3333	17.3333
C	1	3	3	150	124	54	52	18	106	82.6667	85.4839	70.6667	36	34.6667	12
C	1	3	4	150	121	52	49	20	101	80.6667	83.4711	67.3333	34.6667	32.6667	13.3333
C	1	3	5	150	121	51	55	15	106	80.6667	87.6033	70.6667	34	36.6667	10
C	1	3	6	150	119	45	46	28	91	79.3333	76.4706	60.6667	30	30.6667	18.6667
C	1	3	7	150	127	41	67	19	108	84.6667	85.0394	72	27.3333	44.6667	12.6667
C	1	3	8	150	114	45	56	13	101	76	88.5965	67.3333	30	37.3333	8.66667
C	1	3	9	150	126	52	39	35	91	84	72.2222	60.6667	34.6667	26	23.3333
C	1	3	10	150	128	40	63	25	103	85.3333	80.4688	68.6667	26.6667	42	16.6667
C	1	3	11	150	127	49	60	18	109	84.6667	85.8268	72.6667	32.6667	40	12
C	1	3	12	150	124	46	54	24	100	82.6667	80.6452	66.6667	30.6667	36	16
C	2	1	1	150	136	57	62	17	119	90	87.6543	78.8889	37.7778	41.1111	11.1111
C	2	1	2	150	130	58	58	14	116	86.6667	89.1026	77.2222	38.8889	38.3333	9.44444
C	2	1	3	150	137	58	65	14	123	91.1111	89.6341	81.6667	38.3333	43.3333	9.44444
C	2	1	4	150	136	58	63	15	121	91.1111	89.0244	81.1111	38.8889	42.2222	10
C	2	1	5	150	139	63	59	17	122	92.2222	87.9518	81.1111	41.6667	39.4444	11.1111
C	2	1	6	150	138	54	71	13	125	92.2222	90.3614	83.3333	36.1111	47.2222	8.88889
C	2	1	7	150	138	62	63	13	125	91.6667	90.9091	83.3333	41.1111	42.2222	8.33333
C	2	1	8	150	131	56	63	12	119	86.6667	91.0256	78.8889	37.2222	41.6667	7.77778
C	2	1	9	150	132	55	59	18	114	88.3333	86.1635	76.1111	36.6667	39.4444	12.2222
C	2	1	10	150	137	68	58	11	126	91.1111	92.0732	83.8889	45.5556	38.3333	7.22222
C	2	1	11	150	134	54	61	19	115	89.4444	85.7143	76.6667	36.1111	40.5556	12.7778
C	2	1	12	150	128	55	63	10	118	85	92.1569	78.3333	36.6667	41.6667	6.66667
C	2	1	13	150	136	58	63	15	121	90	88.8889	80	38.3333	41.6667	10
C	2	1	14	150	145	57	75	13	132	96.1111	91.3295	87.7778	37.7778	50	8.33333
C	2	1	15	150	136	63	61	12	124	90	91.358	82.2222	41.6667	40.5556	7.77778
C	2	1	16	150	137	52	69	16	121	91.1111	88.4146	80.5556	34.4444	46.1111	10.5556
C	2	1	17	150	143	63	58	22	121	95.5556	84.8837	81.1111	42.2222	38.8889	14.4444
C	2	1	18	150	133	60	60	13	120	88.3333	90.566	80	40	40	8.33333
C	2	1	19	150	136	59	59	18	118	90.5556	87.1166	78.8889	39.4444	39.4444	11.6667
C	2	1	20	150	137	58	56	23	114	91.6667	83.0303	76.1111	38.8889	37.2222	15.5556
C	2	1	21	150	136	53	69	14	122	91.1111	89.6341	81.6667	35.5556	46.1111	9.44444
C	2	1	22	150	136	63	62	11	125	90.5556	92.0245	83.3333	42.2222	41.1111	7.22222
C	2	1	23	150	139	57	66	16	123	92.2222	88.5542	81.6667	37.7778	43.8889	10.5556
C	2	1	24	150	144	56	73	15	129	96.1111	89.5954	86.1111	37.2222	48.8889	10
C	2	1	25	150	136	65	59	12	124	90.5556	91.411	82.7778	43.3333	39.4444	7.77778
C	2	1	26	150	136	61	62	13	123	90.5556	90.184	81.6667	40.5556	41.1111	8.88889
C	2	1	27	150	136	58	65	13	123	90.5556	90.184	81.6667	38.3333	43.3333	8.88889
C	2	1	28	150	132	58	67	7	125	87.2222	94.9045	82.7778	38.3333	44.4444	4.44444
C	2	1	29	150	137	53	71	13	124	90.5556	90.7975	82.2222	35	47.2222	8.33333
C	2	1	30	150	132	59	57	16	116	87.7778	87.9747	77.2222	39.4444	37.7778	10.5556
C	2	1	31	150	141	46	77	18	123	93.8889	86.9822	81.6667	30.5556	51.1111	12.2222
C	2	1	32	150	141	50	77	14	127	93.8889	89.9408	84.4444	33.3333	51.1111	9.44444
C	2	2	1	150	131	63	60	8	123	87.7778	93.6709	82.2222	42.2222	40	5.55556
C	2	2	2	150	133	63	61	9	124	88.8889	93.125	82.7778	42.2222	40.5556	6.11111
C	2	2	3	150	133	70	54	9	124	88.8889	93.125	82.7778	46.6667	36.1111	6.11111
C	2	2	4	150	138	68	59	11	127	91.6667	92.1212	84.4444	45	39.4444	7.22222
C	2	2	5	150	137	64	62	11	126	91.1111	92.0732	83.8889	42.7778	41.1111	7.22222
C	2	2	6	150	134	63	63	8	126	88.8889	93.75	83.3333	41.6667	41.6667	5.55556
C	2	2	7	150	129	57	64	8	121	85.5556	94.1558	80.5556	37.7778	42.7778	5
C	2	2	8	150	137	56	69	12	125	91.1111	91.4634	83.3333	37.2222	46.1111	7.77778
C	2	2	9	150	133	62	61	10	123	88.3333	92.4528	81.6667	41.1111	40.5556	6.66667
C	2	2	10	150	129	66	55	8	121	86.1111	93.5484	80.5556	43.8889	36.6667	5.55556
C	2	2	11	150	137	54	75	8	129	91.6667	93.9394	86.1111	36.1111	50	5.55556
C	2	2	12	150	142	70	64	8	134	94.4444	94.7059	89.4444	46.6667	42.7778	5
C	2	2	13	150	134	55	63	16	118	88.8889	88.125	78.3333	36.6667	41.6667	10.5556
C	2	2	14	150	134	63	58	13	121	88.8889	90	80	41.6667	38.3333	8.88889
C	2	2	15	150	126	57	56	13	113	83.3333	90	75	37.7778	37.2222	8.33333
C	2	2	16	150	133	61	63	9	124	88.3333	93.0818	82.2222	40.5556	41.6667	6.11111
C	2	2	17	150	129	46	69	14	115	86.1111	89.0323	76.6667	30.5556	46.1111	9.44444
C	2	3	1	150	124	53	43	28	96	82.6667	77.4194	64	35.3333	28.6667	18.6667
C	2	3	2	150	132	56	52	24	108	88	81.8182	72	37.3333	34.6667	16
C	2	3	3	150	122	43	55	24	98	81.3333	80.3279	65.3333	28.6667	36.6667	16
C	2	3	4	150	125	53	52	20	105	83.3333	84	70	35.3333	34.6667	13.3333
C	2	3	5	150	133	55	52	26	107	88.6667	80.4511	71.3333	36.6667	34.6667	17.3333
C	2	3	6	150	124	49	47	28	96	82.6667	77.4194	64	32.6667	31.3333	18.6667
C	2	3	7	150	124	54	49	21	103	82.6667	83.0645	68.6667	36	32.6667	14
C	2	3	8	150	120	42	50	28	92	80	76.6667	61.3333	28	33.3333	18.6667
C	2	3	9	150	118	51	46	21	97	78.6667	82.2034	64.6667	34	30.6667	14
C	2	3	10	150	130	53	46	31	99	86.6667	76.1538	66	35.3333	30.6667	20.6667
C	2	3	11	150	115	47	50	18	97	76.6667	84.3478	64.6667	31.3333	33.3333	12
C	2	3	12	150	124	52	50	22	102	82.6667	82.2581	68	34.6667	33.3333	14.6667

## Sheet: ocena-dl
Lp.	Rearing system	Poultry house	Set	Chicks	Activity	Fluff appearance	Navel area	Remaining yolk	Eyes apearance	Legs	Remainig eggs membrane and shell	Finish score
1	A	1	1	1	10	5	16	20	10	20	5	86
2	A	1	1	2	20	5	20	20	10	20	5	100		Rearing system	A - aviary
3	A	1	1	3	20	5	18	20	10	20	5	98			C - cage
4	A	1	1	4	20	5	20	20	10	20	5	100
5	A	1	1	5	20	5	20	20	10	20	5	100		Poultry house	A1 - replication within A rearing
6	A	1	1	6	20	5	20	20	10	20	5	100			A2 - replication within A rearing
7	A	1	1	7	20	5	20	20	10	20	5	100			C1 - replication within C rearing
8	A	1	1	8	20	5	20	20	10	20	5	100			C2 - replication within C rearing
9	A	1	1	9	20	5	20	20	10	20	5	100
10	A	1	1	10	20	5	20	20	10	20	5	100		Set - replication within the poultry house
11	A	1	1	11	20	5	20	20	10	20	5	100
12	A	1	1	12	20	5	20	20	10	20	5	100		Finish score of chicks - parameter for analysis
13	A	1	1	13	20	5	20	20	10	20	5	100
14	A	1	1	14	20	5	20	20	10	20	5	100
15	A	1	1	15	20	5	20	20	10	20	5	100
16	A	1	1	16	20	5	20	20	10	20	5	100
17	A	1	1	17	20	5	20	20	10	20	5	100
18	A	1	1	18	20	5	20	20	10	20	5	100
19	A	1	1	19	20	5	20	20	10	20	5	100
20	A	1	1	20	20	5	20	20	10	20	5	100
21	A	1	1	21	20	5	20	20	10	20	5	100
22	A	1	1	22	20	4	20	20	10	20	5	99
23	A	1	1	23	20	5	20	20	10	20	5	100
24	A	1	1	24	20	5	20	20	10	20	5	100
25	A	1	1	25	20	5	20	20	10	20	5	100
26	A	1	1	26	20	5	20	20	10	20	5	100
27	A	1	1	27	20	5	20	20	10	20	5	100
28	A	1	1	28	20	5	20	20	10	20	5	100
29	A	1	1	29	20	5	20	20	10	20	5	100
30	A	1	1	30	20	5	20	20	10	20	5	100
31	A	1	1	31	20	5	20	20	10	20	5	100
32	A	1	1	32	20	4	20	20	10	20	5	99
33	A	1	1	33	20	5	20	20	10	20	5	100
34	A	1	1	34	20	5	20	20	10	20	5	100
35	A	1	1	35	20	5	20	20	10	20	5	100
36	A	1	1	36	20	5	20	20	10	20	5	100
37	A	1	1	37	20	5	20	20	10	20	5	100
38	A	1	1	38	20	5	20	20	10	20	5	100
39	A	1	1	39	20	5	20	20	10	20	5	100
40	A	1	1	40	20	5	20	20	10	20	4	99
41	A	1	1	41	20	5	20	20	10	20	5	100
42	A	1	1	42	20	5	20	20	10	20	5	100
43	A	1	1	43	20	5	20	20	10	20	5	100
44	A	1	1	44	20	5	20	20	10	20	5	100
45	A	1	1	45	20	5	20	20	10	20	5	100
46	A	1	1	46	20	5	20	20	10	20	5	100
47	A	1	1	47	20	5	20	20	10	20	5	100
48	A	1	1	48	20	5	20	20	10	20	5	100
49	A	1	1	49	20	5	20	20	10	20	5	100
50	A	1	1	50	20	5	18	20	10	20	5	98
51	A	1	1	51	20	5	20	20	10	20	5	100
52	A	1	1	52	20	4	20	20	10	20	5	99
53	A	1	1	53	20	5	20	20	10	20	5	100
54	A	1	1	54	20	5	20	20	10	20	5	100
55	A	1	1	55	20	5	20	20	10	20	5	100
56	A	1	1	56	20	5	20	20	10	20	5	100
57	A	1	1	57	20	5	20	20	10	20	5	100
58	A	1	1	58	20	5	20	20	10	20	5	100
59	A	1	1	59	20	5	20	20	10	20	5	100
60	A	1	1	60	20	5	20	20	10	20	5	100
61	A	1	1	61	20	5	20	20	10	20	5	100
62	A	1	1	62	20	1	20	20	10	20	5	96
63	A	1	1	63	20	5	20	20	10	20	5	100
64	A	1	1	64	20	5	20	20	10	20	5	100
65	A	1	2	1	20	5	20	20	10	20	5	100
66	A	1	2	2	20	5	20	20	10	20	5	100
67	A	1	2	3	20	5	20	20	10	20	5	100
68	A	1	2	4	20	5	20	20	10	20	5	100
69	A	1	2	5	20	5	20	20	10	20	5	100
70	A	1	2	6	20	5	20	20	10	20	5	100
71	A	1	2	7	20	5	20	20	10	20	5	100
72	A	1	2	8	20	5	20	20	10	20	5	100
73	A	1	2	9	5	1	20	20	10	20	5	81
74	A	1	2	10	20	5	20	20	10	20	5	100
75	A	1	2	11	20	5	20	20	10	20	5	100
76	A	1	2	12	20	5	20	20	10	20	5	100
77	A	1	2	13	20	5	20	20	10	20	5	100
78	A	1	2	14	20	5	20	20	10	20	5	100
79	A	1	2	15	15	5	20	20	10	20	5	95
80	A	1	2	16	20	5	20	20	10	20	5	100
81	A	1	2	17	20	5	20	20	10	20	5	100
82	A	1	2	18	0	0	20	20	10	20	5	75
83	A	1	2	19	20	5	20	20	10	20	5	100
84	A	1	2	20	20	5	20	20	10	20	5	100
85	A	1	2	21	20	5	20	20	10	20	5	100
86	A	1	2	22	20	5	20	20	10	20	5	100
87	A	1	2	23	20	5	20	20	10	20	5	100
88	A	1	2	24	20	5	20	20	10	20	5	100
89	A	1	2	25	20	5	20	20	10	20	5	100
90	A	1	2	26	20	5	20	20	10	20	5	100
91	A	1	2	27	20	5	20	20	10	20	5	100
92	A	1	2	28	20	5	20	20	10	20	5	100
93	A	1	2	29	20	5	20	20	10	20	5	100
94	A	1	2	30	20	5	20	20	10	20	5	100
95	A	1	2	31	20	5	20	20	10	20	5	100
96	A	1	2	32	20	5	20	20	10	20	5	100
97	A	1	2	33	20	5	20	20	10	20	5	100
98	A	1	2	34	20	5	20	20	10	20	5	100
99	A	1	2	35	20	5	20	20	10	20	5	100
100	A	1	2	36	1	1	15	20	10	20	5	72
101	A	1	2	37	20	5	20	20	10	20	5	100
102	A	1	2	38	20	5	20	20	10	20	5	100
103	A	1	2	39	10	2	20	20	10	20	5	87
104	A	1	2	40	20	5	20	20	10	20	5	100
105	A	1	2	41	20	4	20	20	10	20	5	99
106	A	1	2	42	20	5	20	20	10	20	5	100
107	A	1	2	43	20	5	17	20	10	20	5	97
108	A	1	2	44	20	5	20	20	10	20	5	100
109	A	1	2	45	20	5	20	20	10	20	5	100
110	A	1	2	46	20	4	18	20	10	20	5	97
111	A	1	2	47	20	5	20	20	10	20	5	100
112	A	1	2	48	20	5	20	20	10	20	5	100
113	A	1	2	49	20	5	20	20	10	20	5	100
114	A	1	2	50	20	5	20	20	10	20	3	98
115	A	1	2	51	20	5	20	20	10	20	5	100
116	A	1	2	52	20	5	20	20	10	20	5	100
117	A	1	2	53	20	5	20	20	10	20	5	100
118	A	1	2	54	20	5	20	20	10	20	5	100
119	A	1	2	55	20	5	18	20	10	20	5	98
120	A	1	2	56	20	5	20	20	10	20	5	100
121	A	1	2	57	20	5	20	20	10	20	5	100
122	A	1	2	58	20	5	20	20	10	20	5	100
123	A	1	2	59	20	5	20	20	10	20	5	100
124	A	1	2	60	20	5	20	20	10	20	5	100
125	A	1	2	61	20	5	20	20	10	20	5	100
126	A	1	2	62	20	5	20	20	10	20	5	100
127	A	1	2	63	20	5	20	20	10	20	5	100
128	A	1	2	64	20	5	20	20	10	20	5	100
129	A	1	2	65	20	5	20	20	10	20	5	100
130	A	1	3	1	20	5	20	20	10	20	5	100
131	A	1	3	2	20	5	20	20	10	20	5	100
132	A	1	3	3	20	5	20	20	10	20	5	100
133	A	1	3	4	20	5	20	20	10	20	5	100
134	A	1	3	5	20	5	20	20	10	20	5	100
135	A	1	3	6	20	5	20	20	10	20	5	100
136	A	1	3	7	20	5	20	20	10	20	5	100
137	A	1	3	8	20	5	20	20	10	20	5	100
138	A	1	3	9	20	5	20	20	10	20	5	100
139	A	1	3	10	20	5	20	20	10	20	5	100
140	A	1	3	11	20	5	20	20	10	20	5	100
141	A	1	3	12	20	5	20	20	10	20	5	100
142	A	1	3	13	20	5	20	20	10	20	5	100
143	A	1	3	14	20	5	20	20	10	20	5	100
144	A	1	3	15	20	5	20	20	10	20	5	100
145	A	1	3	16	20	5	20	20	10	20	5	100
146	A	1	3	17	20	4	20	20	10	20	5	99
147	A	1	3	18	20	5	20	20	10	20	5	100
148	A	1	3	19	20	5	20	20	10	20	5	100
149	A	1	3	20	20	5	20	20	10	20	5	100
150	A	1	3	21	20	5	20	20	10	20	5	100
151	A	1	3	22	20	5	20	20	10	20	5	100
152	A	1	3	23	20	5	20	20	10	20	5	100
153	A	1	3	24	20	5	20	20	10	20	5	100
154	A	1	3	25	15	1	15	20	10	20	5	86
155	A	1	3	26	16	3	17	20	10	20	5	91
156	A	1	3	27	20	5	20	20	10	20	5	100
157	A	1	3	28	20	5	20	20	10	20	5	100
158	A	1	3	29	15	3	15	20	10	20	5	88
159	A	1	3	30	20	5	20	20	10	20	5	100
160	A	1	3	31	20	5	20	20	10	20	5	100
161	A	1	3	32	20	5	20	20	10	20	5	100
162	A	1	3	33	20	5	20	20	10	20	5	100
163	A	1	3	34	20	5	20	20	10	20	5	100
164	A	1	3	35	20	5	20	20	10	20	5	100
165	A	1	3	36	10	1	15	20	10	20	5	81
166	A	1	3	37	15	3	15	20	10	20	5	88
167	A	1	3	38	20	5	20	20	10	20	5	100
168	A	1	3	39	20	5	20	20	10	20	5	100
169	A	1	3	40	20	5	20	20	10	20	5	100
170	A	1	3	41	20	5	20	20	10	20	5	100
171	A	1	3	42	20	5	20	20	10	20	5	100
172	A	1	3	43	20	5	20	20	10	20	5	100
173	A	1	3	44	20	5	20	20	10	20	5	100
174	A	1	3	45	20	5	20	20	10	20	5	100
175	A	1	3	46	20	5	20	20	10	20	5	100
176	A	1	3	47	20	5	20	20	10	20	5	100
177	A	1	3	48	20	5	19	20	10	20	5	99
178	A	1	3	49	20	5	20	20	10	20	5	100
179	A	1	3	50	20	5	20	20	10	20	5	100
180	A	1	3	51	20	5	20	20	10	20	5	100
181	A	1	3	52	20	5	19	20	10	20	5	99
182	A	1	3	53	20	5	20	20	10	20	5	100
183	A	1	3	54	20	5	20	20	10	20	5	100
184	A	1	3	55	20	1	20	20	10	20	5	96
185	A	1	3	56	20	5	20	20	10	20	5	100
186	A	1	3	57	20	3	15	20	10	20	5	93
187	A	1	3	58	20	5	10	20	10	20	5	90
188	A	1	3	59	20	5	20	20	10	20	5	100
189	A	1	3	60	20	5	20	20	10	20	5	100
190	A	1	3	61	20	5	20	20	10	20	5	100
191	A	1	3	62	20	5	20	20	10	20	5	100
192	A	1	3	63	20	5	20	20	10	20	5	100
193	A	1	3	64	20	5	20	20	10	20	5	100
194	A	1	3	65	20	5	20	20	10	20	5	100
195	A	2	1	1	20	5	20	20	10	20	5	100
196	A	2	1	2	17	5	20	20	10	20	5	97
197	A	2	1	3	20	5	20	20	10	20	5	100
198	A	2	1	4	20	5	20	20	10	20	5	100
199	A	2	1	5	20	5	20	20	10	20	5	100
200	A	2	1	6	20	5	20	20	10	20	5	100
201	A	2	1	7	20	5	18	20	10	20	5	98
202	A	2	1	8	20	5	20	20	10	20	5	100
203	A	2	1	9	20	4	20	20	10	20	5	99
204	A	2	1	10	20	5	20	20	10	20	5	100
205	A	2	1	11	20	4	20	20	10	20	5	99
206	A	2	1	12	20	5	20	20	10	20	5	100
207	A	2	1	13	20	5	20	20	10	20	5	100
208	A	2	1	14	20	5	20	20	10	20	5	100
209	A	2	1	15	20	5	20	20	10	20	5	100
210	A	2	1	16	20	5	20	20	10	20	5	100
211	A	2	1	17	20	5	20	20	10	20	5	100
212	A	2	1	18	5	2	19	20	10	20	5	81
213	A	2	1	19	20	5	20	20	10	20	5	100
214	A	2	1	20	20	5	20	20	10	20	4	99
215	A	2	1	21	20	5	20	20	10	20	5	100
216	A	2	1	22	20	5	20	20	10	20	5	100
217	A	2	1	23	20	5	20	20	10	20	5	100
218	A	2	1	24	20	3	20	20	10	20	5	98
219	A	2	1	25	20	5	20	20	10	20	5	100
220	A	2	1	26	20	5	20	20	10	20	5	100
221	A	2	1	27	20	5	18	20	10	20	5	98
222	A	2	1	28	20	5	20	20	10	20	5	100
223	A	2	1	29	20	5	20	20	10	20	5	100
224	A	2	1	30	20	5	20	20	10	20	5	100
225	A	2	1	31	20	5	20	20	10	20	5	100
226	A	2	1	32	20	5	20	20	10	20	5	100
227	A	2	1	33	20	3	17	20	10	20	5	95
228	A	2	1	34	20	5	20	20	10	20	5	100
229	A	2	1	35	20	5	20	20	10	20	5	100
230	A	2	1	36	10	1	20	20	10	20	5	86
231	A	2	1	37	20	5	20	20	10	20	5	100
232	A	2	1	38	20	5	20	20	10	20	5	100
233	A	2	1	39	20	5	20	20	10	20	5	100
234	A	2	1	40	20	5	20	20	10	20	5	100
235	A	2	1	41	20	5	20	20	10	20	5	100
236	A	2	1	42	20	5	20	20	10	20	5	100
237	A	2	1	43	5	2	20	20	10	20	5	82
238	A	2	1	44	20	5	20	20	10	20	5	100
239	A	2	1	45	20	5	20	20	10	20	5	100
240	A	2	1	46	18	4	20	20	10	20	5	97
241	A	2	1	47	20	5	20	20	10	20	5	100
242	A	2	1	48	20	5	20	20	10	20	5	100
243	A	2	1	49	20	5	20	20	10	20	5	100
244	A	2	1	50	20	5	20	20	10	20	5	100
245	A	2	1	51	20	5	20	20	10	20	5	100
246	A	2	1	52	20	5	20	20	10	20	5	100
247	A	2	1	53	17	3	20	20	10	20	5	95
248	A	2	1	54	20	5	20	20	10	20	5	100
249	A	2	1	55	20	5	20	20	10	20	5	100
250	A	2	1	56	20	5	20	20	10	20	5	100
251	A	2	1	57	20	5	20	20	10	20	5	100
252	A	2	1	58	20	5	20	20	10	20	5	100
253	A	2	1	59	20	5	20	20	10	20	5	100
254	A	2	1	60	20	5	20	20	10	20	5	100
255	A	2	1	61	20	5	20	20	10	20	5	100
256	A	2	1	62	20	5	20	20	10	20	5	100
257	A	2	1	63	20	5	20	20	10	20	5	100
258	A	2	1	64	20	5	20	20	10	20	5	100
259	A	2	1	65	20	5	20	20	10	20	5	100
260	A	2	2	1	20	5	20	20	10	20	5	100
261	A	2	2	2	20	5	20	20	10	20	5	100
262	A	2	2	3	20	5	20	20	10	20	5	100
263	A	2	2	4	20	5	17	20	10	20	5	97
264	A	2	2	5	20	5	20	20	10	20	5	100
265	A	2	2	6	20	5	18	20	10	20	5	98
266	A	2	2	7	20	5	20	20	10	20	5	100
267	A	2	2	8	20	5	15	20	10	20	5	95
268	A	2	2	9	20	5	20	20	10	20	5	100
269	A	2	2	10	20	5	20	20	10	20	5	100
270	A	2	2	11	20	5	20	20	10	20	5	100
271	A	2	2	12	20	5	20	20	10	20	5	100
272	A	2	2	13	20	5	20	20	10	20	5	100
273	A	2	2	14	20	5	20	20	10	20	5	100
274	A	2	2	15	20	5	20	20	10	20	5	100
275	A	2	2	16	20	5	20	20	10	20	5	100
276	A	2	2	17	20	5	20	20	10	20	5	100
277	A	2	2	18	20	5	18	20	10	20	5	98
278	A	2	2	19	20	5	20	20	10	20	5	100
279	A	2	2	20	20	5	20	20	10	20	5	100
280	A	2	2	21	20	5	20	20	10	20	5	100
281	A	2	2	22	20	5	20	20	10	20	5	100
282	A	2	2	23	20	5	20	20	10	20	5	100
283	A	2	2	24	20	5	20	20	10	20	5	100
284	A	2	2	25	20	5	20	20	10	20	5	100
285	A	2	2	26	20	5	20	20	10	20	5	100
286	A	2	2	27	20	5	20	20	10	20	5	100
287	A	2	2	28	20	5	20	20	10	20	5	100
288	A	2	2	29	20	5	20	20	10	20	5	100
289	A	2	2	30	20	5	20	20	10	20	5	100
290	A	2	2	31	20	5	20	20	10	20	5	100
291	A	2	2	32	20	5	20	20	10	20	5	100
292	A	2	2	33	20	5	20	20	10	20	5	100
293	A	2	2	34	20	5	18	20	10	20	5	98
294	A	2	2	35	20	5	20	20	10	20	5	100
295	A	2	2	36	20	5	20	20	10	20	5	100
296	A	2	2	37	20	5	20	20	10	20	5	100
297	A	2	2	38	0	1	20	20	10	20	5	76
298	A	2	2	39	20	5	20	20	10	20	5	100
299	A	2	2	40	20	5	20	20	10	20	5	100
300	A	2	2	41	20	5	20	20	10	20	5	100
301	A	2	2	42	20	5	20	20	10	20	5	100
302	A	2	2	43	20	5	20	20	10	20	5	100
303	A	2	2	44	20	5	20	20	10	20	5	100
304	A	2	2	45	20	5	20	20	10	20	5	100
305	A	2	2	46	20	5	20	20	10	20	5	100
306	A	2	2	47	20	5	20	20	10	20	5	100
307	A	2	2	48	20	5	20	20	10	20	5	100
308	A	2	2	49	20	5	20	20	10	20	5	100
309	A	2	2	50	20	5	20	20	10	20	5	100
310	A	2	2	51	20	5	20	20	10	20	5	100
311	A	2	2	52	20	5	20	20	10	20	5	100
312	A	2	2	53	20	2	20	20	10	20	5	97
313	A	2	2	54	20	5	20	20	10	20	5	100
314	A	2	2	55	20	5	20	20	10	20	5	100
315	A	2	2	56	20	5	20	20	10	20	5	100
316	A	2	2	57	20	5	20	20	10	20	5	100
317	A	2	2	58	20	4	18	20	10	20	5	97
318	A	2	2	59	20	5	20	20	10	20	5	100
319	A	2	2	60	20	5	20	20	10	20	5	100
320	A	2	2	61	20	5	20	20	10	20	5	100
321	A	2	2	62	0	0	20	20	10	20	5	75
322	A	2	2	63	20	5	20	20	10	20	5	100
323	A	2	2	64	20	5	20	20	10	20	5	100
324	A	2	2	65	20	5	15	20	10	20	5	95
325	A	2	3	1	20	5	20	20	10	20	5	100
326	A	2	3	2	20	5	20	20	10	20	5	100
327	A	2	3	3	20	5	20	20	10	20	5	100
328	A	2	3	4	20	5	20	20	10	20	5	100
329	A	2	3	5	20	5	15	20	10	20	5	95
330	A	2	3	6	20	5	20	20	10	20	5	100
331	A	2	3	7	20	5	20	20	10	20	5	100
332	A	2	3	8	2	1	2	15	8	10	1	39
333	A	2	3	9	20	5	20	20	10	20	5	100
334	A	2	3	10	20	5	20	20	10	20	5	100
335	A	2	3	11	20	5	20	20	10	20	5	100
336	A	2	3	12	20	5	20	20	10	20	5	100
337	A	2	3	13	20	5	20	20	10	20	5	100
338	A	2	3	14	20	5	20	20	10	20	5	100
339	A	2	3	15	20	5	20	20	10	20	5	100
340	A	2	3	16	20	5	20	20	10	20	5	100
341	A	2	3	17	20	5	20	20	10	20	5	100
342	A	2	3	18	20	5	20	20	10	20	5	100
343	A	2	3	19	20	5	20	20	10	20	5	100
344	A	2	3	20	20	5	18	20	10	20	5	98
345	A	2	3	21	20	5	20	20	10	20	5	100
346	A	2	3	22	20	5	20	20	10	20	5	100
347	A	2	3	23	20	5	20	20	10	20	5	100
348	A	2	3	24	20	5	20	20	10	20	5	100
349	A	2	3	25	20	5	20	20	10	20	5	100
350	A	2	3	26	20	4	20	20	10	20	5	99
351	A	2	3	27	20	5	19	20	10	20	5	99
352	A	2	3	28	20	5	20	20	10	20	5	100
353	A	2	3	29	20	5	20	20	10	20	5	100
354	A	2	3	30	20	5	20	20	10	20	5	100
355	A	2	3	31	20	5	20	20	10	20	5	100
356	A	2	3	32	20	5	20	20	10	20	5	100
357	A	2	3	33	20	5	20	20	10	20	5	100
358	A	2	3	34	20	5	20	20	10	20	5	100
359	A	2	3	35	20	5	20	20	10	20	5	100
360	A	2	3	36	20	5	20	20	10	20	5	100
361	A	2	3	37	20	5	20	20	10	20	5	100
362	A	2	3	38	20	5	20	20	10	20	5	100
363	A	2	3	39	20	5	20	20	10	20	5	100
364	A	2	3	40	20	5	20	20	10	20	5	100
365	A	2	3	41	20	5	20	20	10	20	5	100
366	A	2	3	42	20	5	20	20	10	20	5	100
367	A	2	3	43	20	5	20	20	10	20	5	100
368	A	2	3	44	15	2	17	20	10	20	5	89
369	A	2	3	45	20	5	20	20	10	20	5	100
370	A	2	3	46	20	5	20	20	10	20	5	100
371	A	2	3	47	20	5	20	20	10	20	5	100
372	A	2	3	48	20	5	20	20	10	20	5	100
373	A	2	3	49	20	5	20	20	10	20	5	100
374	A	2	3	50	20	5	17	20	10	20	5	97
375	A	2	3	51	20	5	20	20	10	20	5	100
376	A	2	3	52	20	5	20	20	10	20	5	100
377	A	2	3	53	20	3	20	20	10	20	5	98
378	A	2	3	54	20	5	20	20	10	20	5	100
379	A	2	3	55	20	5	18	20	10	20	5	98
380	A	2	3	56	20	5	20	20	10	20	5	100
381	A	2	3	57	20	5	20	20	10	20	5	100
382	A	2	3	58	20	5	20	20	10	20	5	100
383	A	2	3	59	20	4	20	20	10	20	5	99
384	A	2	3	60	20	5	20	20	10	20	5	100
385	A	2	3	61	20	5	20	20	10	20	5	100
386	A	2	3	62	20	5	20	20	10	20	5	100
387	A	2	3	63	20	5	20	20	10	20	5	100
388	A	2	3	64	20	5	20	20	10	20	5	100
389	A	2	3	65	10	2	20	20	10	20	5	87
390	C	1	1	1	20	5	20	20	10	20	5	100
391	C	1	1	2	20	5	20	20	10	20	5	100
392	C	1	1	3	20	5	20	20	10	20	5	100
393	C	1	1	4	20	3	15	20	10	20	5	93
394	C	1	1	5	20	5	20	20	10	20	5	100
395	C	1	1	6	20	5	20	20	10	20	5	100
396	C	1	1	7	20	5	20	20	10	20	5	100
397	C	1	1	8	20	5	20	20	10	20	5	100
398	C	1	1	9	20	5	20	20	10	20	5	100
399	C	1	1	10	20	5	20	20	10	20	5	100
400	C	1	1	11	20	5	20	20	10	20	5	100
401	C	1	1	12	20	5	20	20	10	20	5	100
402	C	1	1	13	20	5	18	20	10	20	5	98
403	C	1	1	14	20	5	19	20	10	20	5	99
404	C	1	1	15	20	3	20	20	10	20	5	98
405	C	1	1	16	20	4	20	20	10	20	5	99
406	C	1	1	17	20	5	20	20	10	20	5	100
407	C	1	1	18	20	5	18	20	10	20	5	98
408	C	1	1	19	20	5	20	20	10	20	5	100
409	C	1	1	20	20	5	20	20	10	20	5	100
410	C	1	1	21	20	5	20	20	10	20	5	100
411	C	1	1	22	20	5	20	20	10	20	5	100
412	C	1	1	23	20	5	20	20	10	20	5	100
413	C	1	1	24	20	5	20	20	10	20	5	100
414	C	1	1	25	15	5	20	20	10	20	5	95
415	C	1	1	26	20	5	20	20	10	20	5	100
416	C	1	1	27	20	5	20	20	10	20	5	100
417	C	1	1	28	20	5	20	20	10	20	5	100
418	C	1	1	29	20	5	20	10	10	20	5	90
419	C	1	1	30	20	5	20	20	10	20	5	100
420	C	1	1	31	20	5	20	20	10	20	5	100
421	C	1	1	32	20	5	20	20	10	20	5	100
422	C	1	1	33	20	5	20	20	10	20	5	100
423	C	1	1	34	20	5	16	20	10	20	5	96
424	C	1	1	35	4	5	17	20	10	20	5	81
425	C	1	1	36	20	4	19	20	10	20	5	98
426	C	1	1	37	20	5	20	20	10	20	5	100
427	C	1	1	38	20	5	20	20	10	20	5	100
428	C	1	1	39	20	5	20	20	10	20	5	100
429	C	1	1	40	20	5	20	20	10	20	5	100
430	C	1	1	41	20	5	20	20	10	20	3	98
431	C	1	1	42	20	5	20	20	10	20	5	100
432	C	1	1	43	20	5	20	20	10	20	5	100
433	C	1	1	44	20	5	20	20	10	20	5	100
434	C	1	1	45	20	5	20	20	10	20	5	100
435	C	1	1	46	20	5	20	20	10	20	5	100
436	C	1	1	47	20	5	20	20	10	20	5	100
437	C	1	1	48	20	5	20	20	10	20	5	100
438	C	1	1	49	20	5	20	20	10	20	5	100
439	C	1	1	50	20	5	20	20	10	20	5	100
440	C	1	1	51	20	5	17	20	10	20	5	97
441	C	1	1	52	20	5	18	20	10	20	5	98
442	C	1	1	53	20	5	20	20	10	20	5	100
443	C	1	1	54	20	5	20	20	10	20	5	100
444	C	1	1	55	20	5	20	20	10	20	5	100
445	C	1	1	56	20	5	20	20	10	20	5	100
446	C	1	1	57	20	5	20	20	10	20	5	100
447	C	1	1	58	20	5	18	20	10	20	5	98
448	C	1	1	59	15	5	20	20	10	20	5	95
449	C	1	1	60	20	5	18	20	10	20	5	98
450	C	1	1	61	20	3	18	20	10	20	5	96
451	C	1	1	62	20	3	15	20	10	20	5	93
452	C	1	1	63	20	5	20	20	10	20	5	100
453	C	1	1	64	20	5	20	20	10	20	5	100
454	C	1	1	65	20	5	20	20	10	20	5	100
455	C	1	2	1	20	5	20	20	10	20	5	100
456	C	1	2	2	20	5	20	20	10	20	5	100
457	C	1	2	3	20	5	20	20	10	20	5	100
458	C	1	2	4	20	5	20	20	10	20	5	100
459	C	1	2	5	20	5	20	20	10	20	5	100
460	C	1	2	6	20	5	20	20	10	20	5	100
461	C	1	2	7	20	5	20	20	10	20	5	100
462	C	1	2	8	20	5	20	20	10	20	5	100
463	C	1	2	9	20	5	20	20	10	20	5	100
464	C	1	2	10	20	5	20	20	10	20	5	100
465	C	1	2	11	20	5	20	20	10	20	5	100
466	C	1	2	12	17	3	20	20	10	20	5	95
467	C	1	2	13	20	5	20	20	10	20	5	100
468	C	1	2	14	20	5	20	20	10	20	5	100
469	C	1	2	15	20	5	20	20	10	20	5	100
470	C	1	2	16	20	5	20	20	10	20	5	100
471	C	1	2	17	20	5	20	20	10	20	5	100
472	C	1	2	18	20	5	20	20	10	20	5	100
473	C	1	2	19	20	5	20	20	10	20	5	100
474	C	1	2	20	20	5	20	20	10	20	5	100
475	C	1	2	21	20	5	20	20	10	20	5	100
476	C	1	2	22	20	5	20	20	10	20	5	100
477	C	1	2	23	20	5	20	20	10	20	5	100
478	C	1	2	24	20	5	19	20	10	20	5	99
479	C	1	2	25	20	5	20	20	10	20	5	100
480	C	1	2	26	20	5	20	20	10	20	5	100
481	C	1	2	27	20	5	20	20	10	20	5	100
482	C	1	2	28	15	5	19	20	10	20	5	94
483	C	1	2	29	20	5	20	20	10	20	5	100
484	C	1	2	30	20	5	20	20	10	20	5	100
485	C	1	2	31	15	2	12	20	10	20	1	80
486	C	1	2	32	20	5	20	20	10	20	5	100
487	C	1	2	33	20	5	20	20	10	20	5	100
488	C	1	2	34	20	5	20	20	10	20	5	100
489	C	1	2	35	20	5	20	20	10	20	5	100
490	C	1	2	36	20	5	20	20	10	20	5	100
491	C	1	2	37	20	5	20	20	10	20	5	100
492	C	1	2	38	20	5	20	20	10	20	5	100
493	C	1	2	39	20	5	20	20	10	20	5	100
494	C	1	2	40	20	5	20	20	10	20	5	100
495	C	1	2	41	20	5	20	20	10	20	5	100
496	C	1	2	42	20	5	20	20	10	20	5	100
497	C	1	2	43	20	5	20	20	10	20	5	100
498	C	1	2	44	20	5	20	20	10	20	5	100
499	C	1	2	45	20	5	20	20	10	20	5	100
500	C	1	2	46	20	5	20	20	10	20	5	100
501	C	1	2	47	20	5	20	20	10	20	5	100
502	C	1	2	48	20	5	20	20	10	20	5	100
503	C	1	2	49	20	5	20	20	10	20	5	100
504	C	1	2	50	20	5	20	20	10	20	5	100
505	C	1	2	51	20	5	20	20	10	20	5	100
506	C	1	2	52	20	5	20	20	10	20	5	100
507	C	1	2	53	20	5	20	20	10	20	5	100
508	C	1	2	54	20	5	18	20	10	20	5	98
509	C	1	2	55	20	5	20	20	10	20	5	100
510	C	1	2	56	20	5	20	20	10	20	5	100
511	C	1	2	57	20	5	19	20	10	20	5	99
512	C	1	2	58	20	5	20	20	10	20	5	100
513	C	1	2	59	20	5	20	20	10	20	5	100
514	C	1	2	60	20	5	20	20	10	20	5	100
515	C	1	2	61	20	5	20	20	10	20	5	100
516	C	1	2	62	20	5	20	20	10	20	5	100
517	C	1	2	63	20	5	20	20	10	20	5	100
518	C	1	2	64	5	5	20	20	10	20	5	85
519	C	1	2	65	20	5	20	20	10	20	5	100
520	C	1	3	1	20	5	20	20	10	20	5	100
521	C	1	3	2	20	5	20	20	10	20	5	100
522	C	1	3	3	20	5	20	20	10	20	5	100
523	C	1	3	4	20	5	20	20	10	20	5	100
524	C	1	3	5	20	5	20	20	10	20	5	100
525	C	1	3	6	20	5	20	20	10	20	5	100
526	C	1	3	7	20	5	20	20	10	20	5	100
527	C	1	3	8	20	5	20	20	10	20	5	100
528	C	1	3	9	20	5	20	20	10	20	5	100
529	C	1	3	10	20	4	20	20	10	20	5	99
530	C	1	3	11	20	5	20	20	10	20	5	100
531	C	1	3	12	20	5	20	20	10	20	5	100
532	C	1	3	13	20	5	20	20	10	20	5	100
533	C	1	3	14	20	5	20	20	10	20	5	100
534	C	1	3	15	20	5	20	20	10	20	5	100
535	C	1	3	16	20	5	20	20	10	20	5	100
536	C	1	3	17	20	5	20	20	10	20	5	100
537	C	1	3	18	20	5	20	20	10	20	5	100
538	C	1	3	19	20	5	20	20	10	20	5	100
539	C	1	3	20	20	5	20	20	10	20	5	100
540	C	1	3	21	20	5	20	20	10	20	5	100
541	C	1	3	22	20	5	20	20	10	20	5	100
542	C	1	3	23	20	5	20	20	10	20	5	100
543	C	1	3	24	20	5	20	20	10	20	5	100
544	C	1	3	25	20	5	20	20	10	20	5	100
545	C	1	3	26	20	5	20	20	10	20	5	100
546	C	1	3	27	20	5	20	20	10	20	5	100
547	C	1	3	28	5	2	17	20	10	20	5	79
548	C	1	3	29	17	3	20	20	10	20	5	95
549	C	1	3	30	20	5	20	20	10	20	5	100
550	C	1	3	31	20	5	20	20	10	20	5	100
551	C	1	3	32	20	5	20	20	10	20	5	100
552	C	1	3	33	20	5	20	20	10	20	5	100
553	C	1	3	34	20	5	20	20	10	20	5	100
554	C	1	3	35	20	5	20	20	10	20	5	100
555	C	1	3	36	20	5	20	20	10	20	5	100
556	C	1	3	37	5	2	20	20	10	20	5	82
557	C	1	3	38	20	5	20	20	10	20	5	100
558	C	1	3	39	20	5	20	20	10	20	5	100
559	C	1	3	40	15	5	20	20	10	20	5	95
560	C	1	3	41	20	5	20	20	10	20	5	100
561	C	1	3	42	20	5	20	20	10	20	5	100
562	C	1	3	43	20	5	20	20	10	20	5	100
563	C	1	3	44	20	5	20	20	10	20	5	100
564	C	1	3	45	20	5	20	20	10	20	5	100
565	C	1	3	46	20	5	20	20	10	20	5	100
566	C	1	3	47	20	5	20	20	10	20	5	100
567	C	1	3	48	20	5	20	20	10	20	5	100
568	C	1	3	49	20	5	20	20	10	20	5	100
569	C	1	3	50	20	5	20	20	10	20	5	100
570	C	1	3	51	20	5	20	20	10	20	5	100
571	C	1	3	52	20	5	20	20	10	20	5	100
572	C	1	3	53	20	5	20	20	10	20	5	100
573	C	1	3	54	20	5	17	20	10	20	5	97
574	C	1	3	55	20	5	20	20	10	20	5	100
575	C	1	3	56	20	5	20	20	10	20	5	100
576	C	1	3	57	20	5	20	20	10	20	5	100
577	C	1	3	58	20	5	18	20	10	20	5	98
578	C	1	3	59	20	5	20	20	10	20	5	100
579	C	1	3	60	20	5	17	20	10	20	5	97
580	C	1	3	61	20	5	20	20	10	20	5	100
581	C	1	3	62	20	5	20	20	10	20	5	100
582	C	1	3	63	20	5	17	20	10	20	5	97
583	C	1	3	64	20	5	18	20	10	20	5	98
584	C	1	3	65	20	5	20	20	10	20	5	100
585	C	2	1	1	20	5	20	20	10	20	5	100
586	C	2	1	2	20	5	20	20	10	20	5	100
587	C	2	1	3	20	5	20	20	10	20	5	100
588	C	2	1	4	20	5	20	20	10	20	5	100
589	C	2	1	5	20	5	20	20	10	20	5	100
590	C	2	1	6	20	5	20	20	10	20	5	100
591	C	2	1	7	20	5	20	20	10	20	5	100
592	C	2	1	8	20	5	20	20	10	20	5	100
593	C	2	1	9	20	5	20	20	10	20	5	100
594	C	2	1	10	5	5	20	20	0	20	5	75
595	C	2	1	11	20	5	20	20	10	20	5	100
596	C	2	1	12	20	5	20	20	10	20	5	100
597	C	2	1	13	20	5	20	20	10	20	5	100
598	C	2	1	14	20	5	20	20	10	20	5	100
599	C	2	1	15	20	5	20	20	10	20	5	100
600	C	2	1	16	20	5	20	20	10	20	5	100
601	C	2	1	17	20	5	20	20	10	20	5	100
602	C	2	1	18	20	5	20	20	10	20	5	100
603	C	2	1	19	20	5	20	20	10	20	5	100
604	C	2	1	20	20	5	20	20	10	20	5	100
605	C	2	1	21	20	5	20	20	10	20	5	100
606	C	2	1	22	20	5	20	20	10	20	5	100
607	C	2	1	23	20	5	20	20	10	20	5	100
608	C	2	1	24	20	5	20	20	5	20	5	95
609	C	2	1	25	20	5	20	20	5	20	5	95
610	C	2	1	26	20	5	20	20	10	20	5	100
611	C	2	1	27	20	5	20	20	10	20	5	100
612	C	2	1	28	20	5	20	20	10	20	5	100
613	C	2	1	29	20	5	20	20	10	20	5	100
614	C	2	1	30	20	5	20	20	10	20	5	100
615	C	2	1	31	20	5	20	20	10	20	5	100
616	C	2	1	32	20	5	20	20	10	20	5	100
617	C	2	1	33	20	5	20	20	10	20	5	100
618	C	2	1	34	20	5	20	20	10	20	5	100
619	C	2	1	35	20	5	18	20	10	20	5	98
620	C	2	1	36	20	5	17	20	10	20	5	97
621	C	2	1	37	20	5	20	20	10	20	5	100
622	C	2	1	38	20	5	20	20	10	20	5	100
623	C	2	1	39	20	5	20	20	10	20	5	100
624	C	2	1	40	10	2	5	20	10	20	3	70
625	C	2	1	41	20	5	20	20	10	20	5	100
626	C	2	1	42	20	5	18	20	10	20	5	98
627	C	2	1	43	20	5	20	20	10	20	5	100
628	C	2	1	44	20	5	20	20	10	20	5	100
629	C	2	1	45	20	5	16	20	10	20	5	96
630	C	2	1	46	20	4	20	20	10	20	5	99
631	C	2	1	47	20	5	20	20	10	20	5	100
632	C	2	1	48	20	3	15	20	10	20	5	93
633	C	2	1	49	20	5	20	20	10	20	5	100
634	C	2	1	50	20	5	20	20	10	20	5	100
635	C	2	1	51	20	5	20	20	10	20	5	100
636	C	2	1	52	20	4	18	20	10	20	5	97
637	C	2	1	53	20	5	20	20	10	20	5	100
638	C	2	1	54	20	5	20	20	10	20	5	100
639	C	2	1	55	20	5	20	20	10	20	5	100
640	C	2	1	56	20	5	20	20	10	20	5	100
641	C	2	1	57	18	3	17	20	10	20	5	93
642	C	2	1	58	20	5	20	20	10	20	5	100
643	C	2	1	59	20	5	20	20	10	20	5	100
644	C	2	1	60	15	5	18	20	10	20	3	91
645	C	2	1	61	20	5	18	20	10	20	5	98
646	C	2	1	62	20	5	18	20	10	20	5	98
647	C	2	1	63	20	2	18	20	10	20	5	95
648	C	2	1	64	20	5	20	20	10	20	5	100
649	C	2	1	65	20	5	20	20	10	20	5	100
650	C	2	2	1	20	5	19	20	10	20	5	99
651	C	2	2	2	20	5	20	20	10	20	5	100
652	C	2	2	3	20	5	20	20	10	20	5	100
653	C	2	2	4	20	5	20	20	10	20	5	100
654	C	2	2	5	20	5	20	20	10	20	5	100
655	C	2	2	6	20	4	20	20	10	20	5	99
656	C	2	2	7	20	5	20	20	10	20	5	100
657	C	2	2	8	20	5	19	20	10	20	5	99
658	C	2	2	9	20	5	20	20	10	20	5	100
659	C	2	2	10	20	3	18	20	10	20	5	96
660	C	2	2	11	20	5	20	20	10	20	5	100
661	C	2	2	12	20	5	20	20	10	20	5	100
662	C	2	2	13	20	4	20	20	10	20	5	99
663	C	2	2	14	20	5	20	20	10	20	5	100
664	C	2	2	15	5	2	15	20	10	20	5	77
665	C	2	2	16	20	5	20	20	10	20	5	100
666	C	2	2	17	20	5	20	20	10	20	5	100
667	C	2	2	18	2	2	20	20	10	20	5	79
668	C	2	2	19	20	5	20	20	10	20	5	100
669	C	2	2	20	20	5	20	20	10	20	5	100
670	C	2	2	21	20	5	20	20	10	20	5	100
671	C	2	2	22	20	5	20	20	10	20	5	100
672	C	2	2	23	20	5	20	20	10	20	5	100
673	C	2	2	24	20	5	20	20	10	20	5	100
674	C	2	2	25	20	5	20	20	10	20	5	100
675	C	2	2	26	20	3	20	20	10	20	5	98
676	C	2	2	27	20	5	20	20	10	20	5	100
677	C	2	2	28	20	5	20	20	10	20	5	100
678	C	2	2	29	20	5	20	20	10	20	5	100
679	C	2	2	30	20	5	20	20	10	20	5	100
680	C	2	2	31	20	5	20	20	10	20	5	100
681	C	2	2	32	20	5	20	20	10	20	5	100
682	C	2	2	33	20	5	20	20	10	20	5	100
683	C	2	2	34	20	5	20	20	10	20	5	100
684	C	2	2	35	17	3	15	20	10	20	5	90
685	C	2	2	36	20	5	20	20	10	20	5	100
686	C	2	2	37	20	5	20	20	10	20	5	100
687	C	2	2	38	20	5	20	20	10	20	5	100
688	C	2	2	39	20	5	20	20	10	20	5	100
689	C	2	2	40	20	5	20	20	10	20	5	100
690	C	2	2	41	20	5	20	20	10	20	5	100
691	C	2	2	42	20	5	20	20	10	20	5	100
692	C	2	2	43	20	5	20	20	10	20	5	100
693	C	2	2	44	20	5	20	20	10	20	5	100
694	C	2	2	45	15	5	20	20	10	20	5	95
695	C	2	2	46	20	5	20	20	10	20	5	100
696	C	2	2	47	20	5	20	20	10	20	4	99
697	C	2	2	48	20	5	20	20	9	20	5	99
698	C	2	2	49	20	5	20	20	10	20	5	100
699	C	2	2	50	20	5	20	20	10	20	5	100
700	C	2	2	51	20	5	20	20	10	20	5	100
701	C	2	2	52	20	5	20	20	10	20	5	100
702	C	2	2	53	20	5	20	20	10	20	5	100
703	C	2	2	54	20	5	20	20	10	20	5	100
704	C	2	2	55	20	5	20	20	10	20	5	100
705	C	2	2	56	20	5	20	20	10	20	5	100
706	C	2	2	57	20	5	20	20	10	20	5	100
707	C	2	2	58	20	5	20	20	10	20	5	100
708	C	2	2	59	20	5	20	20	10	20	5	100
709	C	2	2	60	20	5	20	20	10	20	5	100
710	C	2	2	61	20	5	20	20	10	20	5	100
711	C	2	2	62	20	5	20	20	10	20	5	100
712	C	2	2	63	20	5	20	20	10	20	5	100
713	C	2	2	64	20	5	20	20	10	20	5	100
714	C	2	2	65	20	5	20	20	10	20	5	100
715	C	2	3	1	20	5	20	20	10	20	5	100
716	C	2	3	2	20	5	20	20	10	20	5	100
717	C	2	3	3	20	5	20	20	10	20	5	100
718	C	2	3	4	20	5	20	20	10	20	5	100
719	C	2	3	5	20	5	20	20	10	20	5	100
720	C	2	3	6	20	5	20	20	10	20	5	100
721	C	2	3	7	20	4	18	20	9	20	5	96
722	C	2	3	8	20	5	20	20	10	20	5	100
723	C	2	3	9	20	5	20	20	10	20	5	100
724	C	2	3	10	20	5	20	20	10	20	5	100
725	C	2	3	11	20	3	15	20	10	20	5	93
726	C	2	3	12	20	5	20	20	10	20	5	100
727	C	2	3	13	20	5	20	20	10	20	5	100
728	C	2	3	14	20	5	20	20	10	20	5	100
729	C	2	3	15	20	5	20	20	10	20	5	100
730	C	2	3	16	20	5	20	20	10	20	5	100
731	C	2	3	17	20	5	20	20	10	20	5	100
732	C	2	3	18	20	3	15	20	10	20	5	93
733	C	2	3	19	20	5	20	20	10	20	5	100
734	C	2	3	20	20	5	20	20	10	20	5	100
735	C	2	3	21	15	3	18	20	10	20	5	91
736	C	2	3	22	20	5	20	20	10	20	5	100
737	C	2	3	23	16	3	20	20	10	20	5	94
738	C	2	3	24	20	5	20	20	10	20	5	100
739	C	2	3	25	20	5	20	20	10	20	5	100
740	C	2	3	26	20	5	20	20	10	20	5	100
741	C	2	3	27	20	3	18	20	10	20	5	96
742	C	2	3	28	20	5	20	20	10	20	5	100
743	C	2	3	29	20	5	20	20	10	20	5	100
744	C	2	3	30	20	5	20	20	10	20	5	100
745	C	2	3	31	20	5	20	20	10	20	5	100
746	C	2	3	32	20	5	20	20	10	20	5	100
747	C	2	3	33	20	5	20	20	10	20	5	100
748	C	2	3	34	20	5	20	20	10	20	5	100
749	C	2	3	35	20	5	20	20	10	20	5	100
750	C	2	3	36	20	5	20	20	10	20	5	100
751	C	2	3	37	20	5	20	20	10	20	5	100
752	C	2	3	38	20	5	20	20	10	20	5	100
753	C	2	3	39	20	5	20	20	10	20	5	100
754	C	2	3	40	20	5	20	20	10	20	5	100
755	C	2	3	41	20	5	20	20	10	20	5	100
756	C	2	3	42	20	5	20	20	10	20	5	100
757	C	2	3	43	20	5	20	20	10	20	5	100
758	C	2	3	44	20	5	20	20	10	20	5	100
759	C	2	3	45	20	5	20	20	10	20	5	100
760	C	2	3	46	20	5	20	20	10	20	5	100
761	C	2	3	47	20	5	16	20	10	20	4	95
762	C	2	3	48	18	3	20	20	10	20	5	96
763	C	2	3	49	20	5	20	20	10	20	5	100
764	C	2	3	50	20	5	20	20	10	20	5	100
765	C	2	3	51	20	5	20	20	10	20	5	100
766	C	2	3	52	20	5	20	20	10	20	5	100
767	C	2	3	53	20	5	20	20	10	20	5	100
768	C	2	3	54	20	2	15	20	10	20	5	92
769	C	2	3	55	20	5	20	20	10	20	5	100
770	C	2	3	56	20	5	20	20	10	20	5	100
771	C	2	3	57	20	5	20	20	10	20	5	100
772	C	2	3	58	20	5	20	20	10	20	5	100
773	C	2	3	59	20	5	20	20	10	20	5	100
774	C	2	3	60	20	5	20	20	10	20	5	100
775	C	2	3	61	20	5	20	20	10	20	5	100
776	C	2	3	62	20	5	20	20	10	20	5	100
777	C	2	3	63	20	5	20	20	10	20	5	100
778	C	2	3	64	20	5	20	20	10	20	5	100
779	C	2	3	65	15	5	20	20	10	20	5	95
